# Supplementary material for: Microbial profiling of black soldier fly larvae reared on substrates supplemented with different mineral sources originating from phosphorus recycling technologies
Source: Anim Microbiome. 2025 Feb 11;7:14. doi: 10.1186/s42523-025-00380-5 (PMC11812260; doi:10.1186/s42523-025-00380-5)
Supplement: Supplementary file 1 — Additional file 1. [file 42523_2025_380_MOESM1_ESM.xlsx]

## Sheet: PERMANOVA
Additional file 1. PERMANOVA analysis comparing microbial communities across different contrasts within larval intestine, frass, and feeding substrates (chicken feed diet (CD), fly diet (FD), FD supplemented with 4% biochar (FD+BCH), and FD supplemented with 3.6% single-superphosphate (FD+SSP))
	Contrast	Pseudo F-value	R²	adj. P-value
Larval intestine	CD vs. FD	5.47982	0.353998	0.01
	CD vs. FD+BCH	7.42486	0.426107	0.008
	CD vs. FD+SSP	4.65464	0.317622	0.00821053
	FD vs. FD+BCH	1.732	0.14763	0.148296
	FD vs. FD+SSP	3.25128	0.245356	0.01
	FD+BCH vs. FD+SSP	5.61683	0.359665	0.00821053
Frass	CD vs. FD	18.2631	0.646182	0.00821053
	CD vs. FD+BCH	16.8923	0.628146	0.00821053
	CD vs. FD+SSP	18.7704	0.652421	0.01
	FD vs. FD+BCH	1.80344	0.152789	0.159184
	FD vs. FD+SSP	4.33497	0.302405	0.00821053
	FD+BCH vs. FD+SSP	4.84031	0.32616	0.00821053
CD	Larval intestine vs. Frass	4.17845	0.294704	0.00821053
FD	Larval intestine vs. Frass	6.1367	0.380295	0.00904348
FD+BCH	Larval intestine vs. Frass	8.12052	0.448139	0.00904348
FD+SSP	Larval intestine vs. Frass	8.6702	0.464387	0.00821053
