# Supplementary material for: Microbial profiling of black soldier fly larvae reared on substrates supplemented with different mineral sources originating from phosphorus recycling technologies
Source: Anim Microbiome. 2025 Feb 11;7:14. doi: 10.1186/s42523-025-00380-5 (PMC11812260; doi:10.1186/s42523-025-00380-5)
Supplement: Supplementary file 3 — Additional file 3. [file 42523_2025_380_MOESM3_ESM.xlsx]

## Sheet: Counts_genera
Additional file 3. Read counts of 16S rRNA gene sequencing in diet, frass and intestinal samples of black soldier fly larvae reared on chicken diet (CD), fly diet (FD) and FD supplemented with 4 % biochar (FD+BCH) or with 3.6 % simple superphosphate (FD+SSP)
Phylum	Family	Genus	Diet-CD	Diet-FD	Diet-FD_BCH/SSP	Frass-CD_1	Frass-CD_2	Frass-CD_3	Frass-CD_4	Frass-CD_5	Frass-CD_6	Frass-FD_10	Frass-FD_11	Frass-FD_12	Frass-FD_7	Frass-FD_8	Frass-FD_9	Frass-FD+BCH_1	Frass-FD+BCH_2	Frass-FD+BCH_3	Frass-FD+BCH_4	Frass-FD+BCH_5	Frass-FD+BCH_6	Frass-FD+SSP_10	Frass-FD+SSP_11	Frass-FD+SSP_12	Frass-FD+SSP_7	Frass-FD+SSP_8	Frass-FD+SSP_9	Larvae-CD_1	Larvae-CD_2	Larvae-CD_3	Larvae-CD_4	Larvae-CD_5	Larvae-CD_6	Larvae-FD_10	Larvae-FD_11	Larvae-FD_12	Larvae-FD_7	Larvae-FD_8	Larvae-FD_9	Larvae-FD+BCH_1	Larvae-FD+BCH_2	Larvae-FD+BCH_3	Larvae-FD+BCH_4	Larvae-FD+BCH_5	Larvae-FD+BCH_6	Larvae-FD+SSP_10	Larvae-FD+SSP_11
Abditibacteriota	Abditibacteriaceae	Abditibacterium	2	6	14	0	0	0	0	0	0	0	0	0	0	0	0	0	0	0	0	0	0	0	0	0	0	0	0	0	0	0	0	0	0	0	0	0	0	0	0	0	0	0	0	0	0	0	0
Acidobacteriota	Acidobacteriae_unclassified	Acidobacteriae_unclassified	0	0	1	0	0	0	0	0	0	0	0	0	0	0	0	0	0	0	0	0	0	0	0	0	0	0	0	0	0	0	0	0	0	0	0	0	0	0	0	0	0	0	0	0	0	0	0
Acidobacteriota	Blastocatellaceae	Aridibacter	2	1	6	0	0	0	0	0	0	0	0	0	0	0	0	0	0	0	0	0	0	0	0	0	0	0	0	0	0	0	0	0	0	0	0	0	0	0	0	0	0	0	0	0	0	0	0
Acidobacteriota	Blastocatellaceae	Blastocatella	1	3	10	0	0	0	0	0	0	0	0	0	0	0	0	0	0	0	0	0	0	0	0	3	0	0	0	0	0	0	0	0	0	0	0	0	0	0	0	0	0	0	0	0	0	0	0
Acidobacteriota	Blastocatellaceae	Blastocatellaceae_unclassified	1	3	11	0	0	0	0	0	0	0	0	0	0	0	0	0	0	0	0	0	0	0	0	0	0	0	0	0	0	0	0	0	0	0	0	0	0	0	0	0	0	0	0	0	0	0	0
Acidobacteriota	Blastocatellaceae	JGI_0001001-H03	0	2	2	0	0	0	0	0	0	0	1	0	0	0	0	0	0	0	0	0	0	0	0	0	0	0	0	0	0	0	0	0	0	0	0	0	0	0	0	0	0	0	0	0	0	0	0
Acidobacteriota	Blastocatellaceae	Stenotrophobacter	1	0	1	0	0	0	0	0	0	0	0	0	0	0	0	0	0	0	0	0	0	0	0	0	0	0	0	0	0	0	0	0	0	0	0	0	0	0	0	0	0	0	0	0	0	0	0
Acidobacteriota	Bryobacteraceae	Bryobacter	0	2	7	0	0	0	0	0	0	0	0	0	0	0	0	0	0	0	0	0	0	0	0	0	0	0	0	0	0	0	0	0	0	0	0	0	0	0	0	0	0	0	0	0	0	0	0
Acidobacteriota	Koribacteraceae	Candidatus_Koribacter	0	0	1	0	0	0	0	0	0	0	0	0	0	0	0	0	0	0	0	0	0	0	0	0	0	0	0	0	0	0	0	0	0	0	0	0	0	0	0	0	0	0	0	0	0	0	0
Acidobacteriota	Pyrinomonadaceae	RB41	0	1	3	0	0	0	0	0	0	0	0	0	0	0	0	0	0	0	0	0	0	0	0	0	0	0	0	0	0	0	0	0	0	0	0	0	0	0	0	0	0	0	0	0	0	0	0
Acidobacteriota	Subgroup_17_fa	Subgroup_17_ge	0	0	1	0	0	0	0	0	0	0	0	0	0	0	0	0	0	0	0	0	0	0	0	0	0	0	0	0	0	0	0	0	0	0	0	0	0	0	0	0	0	0	0	0	0	0	0
Acidobacteriota	Subgroup_7_fa	Subgroup_7_ge	2	0	13	0	0	0	0	0	0	0	0	0	0	0	0	0	0	0	0	0	0	0	0	0	0	0	0	0	0	0	0	0	0	0	0	0	0	0	0	0	0	0	0	0	0	0	0
Acidobacteriota	Thermoanaerobaculaceae	Subgroup_10	1	1	15	0	0	0	0	0	0	0	0	0	0	0	0	0	0	0	0	0	0	0	0	0	0	0	0	0	0	0	0	0	0	0	0	0	0	0	0	0	0	0	0	0	0	0	0
Acidobacteriota	Vicinamibacteraceae	Luteitalea	0	0	7	0	0	0	0	0	0	0	0	0	0	0	0	0	0	0	0	0	0	0	0	0	0	0	0	0	0	0	0	0	0	0	0	0	0	0	0	0	0	0	0	0	0	0	0
Acidobacteriota	Vicinamibacteraceae	Vicinamibacteraceae_ge	0	4	22	0	0	0	0	0	0	0	0	0	0	0	0	0	0	0	0	0	0	0	0	0	0	0	0	0	0	0	0	0	0	0	0	0	0	0	0	0	0	0	0	0	0	0	0
Acidobacteriota	Vicinamibacteraceae	Vicinamibacteraceae_unclassified	0	0	0	0	0	0	0	0	0	0	0	0	0	0	0	0	0	0	0	0	0	0	0	0	0	0	0	0	0	0	0	0	0	0	0	0	0	1	0	0	0	0	0	0	0	0	0
Actinobacteriota	67-14	67-14_ge	3	7	27	0	0	0	0	0	0	0	0	0	0	0	0	0	0	0	0	0	0	0	0	0	0	0	0	0	0	0	0	0	0	0	0	0	0	0	0	0	0	0	0	0	0	0	0
Actinobacteriota	Acidimicrobiia_unclassified	Acidimicrobiia_unclassified	1	0	4	0	0	0	0	0	0	0	0	0	0	0	0	0	0	0	0	0	0	0	0	0	0	0	0	0	0	0	0	0	0	0	0	0	0	0	0	0	0	0	0	0	0	0	0
Actinobacteriota	Acidothermaceae	Acidothermus	0	0	1	0	0	0	0	0	0	0	0	0	0	0	0	0	0	0	0	0	0	0	0	0	0	0	0	0	0	0	0	0	0	0	0	0	0	0	0	0	0	0	0	0	0	0	0
Actinobacteriota	Actinobacteria_unclassified	Actinobacteria_unclassified	75	7	50	2	90	3	4	6	4	10	49	29	25	263	24	10	23	25	45	1	16	51	16	81	164	219	80	13	490	13	0	0	0	9	522	37	2101	92	272	398	244	249	5	9	3	5	7
Actinobacteriota	Actinobacteriota_unclassified	Actinobacteriota_unclassified	0	0	4	0	0	0	0	0	0	0	0	1	0	0	0	0	0	0	0	0	0	0	0	0	0	0	0	0	0	0	0	0	0	0	0	0	0	0	0	0	0	0	0	0	0	0	0
Actinobacteriota	Actinomycetaceae	Actinomyces	28	17	14	8	2873	93	121	125	35	38	160	43	732	6901	223	663	1433	1200	41	44	1	1535	426	3069	1363	5027	1843	189	18063	663	9	8	14	648	8468	4285	63010	7534	7014	35026	20314	17244	151	383	235	2267	401
Actinobacteriota	Actinomycetaceae	Actinomycetaceae_unclassified	6	9	13	1	1864	2	60	110	8	4	683	25	32	339	5	2	3	13	6	22	0	2	2	112	1743	1439	189	48	11502	31	6	17	14	20	37306	40	10680	3134	118	87	110	1838	232	42	52	52	198
Actinobacteriota	Actinomycetaceae	F0332	0	0	0	0	0	0	0	0	0	0	0	0	0	0	0	0	0	0	0	0	0	0	0	0	0	0	0	0	0	0	0	0	0	0	1	0	0	0	0	0	1	0	0	0	0	0	0
Actinobacteriota	Actinomycetaceae	Trueperella	0	0	0	0	0	0	0	0	0	0	0	0	0	0	1	0	0	0	0	1	0	0	0	0	0	0	0	0	0	0	0	0	0	0	0	0	0	0	0	0	0	0	0	0	0	0	0
Actinobacteriota	Actinomycetales_unclassified	Actinomycetales_unclassified	0	0	0	0	0	0	0	0	0	0	0	0	0	0	0	0	0	0	0	0	0	0	0	0	0	0	0	0	0	0	0	0	0	0	0	0	1	0	0	1	0	0	0	0	0	0	0
Actinobacteriota	Atopobiaceae	Atopobiaceae_unclassified	2	0	0	0	0	0	1	0	0	0	5	1	11	5	4	0	2	0	3	6	2	1	1	5	0	3	1	2	0	0	1	0	1	0	3	3	2	0	1	1	1	4	1	4	2	1	0
Actinobacteriota	Atopobiaceae	Atopobium	117	3	2	4	16	5	19	14	26	14	134	20	120	113	16	5	78	17	49	220	41	4	3	161	8	48	4	18	37	5	10	3	19	13	59	55	126	54	35	7	18	14	29	97	30	5	9
Actinobacteriota	Atopobiaceae	Coriobacteriaceae_UCG-002	48	13	53	0	4	0	12	22	28	2	6	4	1	0	2	0	1	1	2	5	0	0	0	14	0	0	0	6	4	0	5	12	7	5	10	5	9	1	1	24	7	27	26	6	0	21	0
Actinobacteriota	Atopobiaceae	Olsenella	258	4	2	25	33	6	34	17	57	26	170	32	1074	230	34	17	135	81	78	566	89	9	7	448	15	91	9	44	102	21	29	8	34	29	131	105	264	165	182	4	54	44	53	178	84	26	79
Actinobacteriota	Beutenbergiaceae	Beutenbergiaceae_unclassified	0	16	106	0	0	0	0	5	0	0	4	0	0	0	1	0	0	0	0	0	0	0	0	83	0	1	14	0	0	0	0	0	4	0	903	2	1	0	3	3	1	0	7	4	3	0	0
Actinobacteriota	Beutenbergiaceae	Miniimonas	1	0	0	0	0	0	0	0	0	0	0	0	0	0	0	0	0	0	0	0	0	0	0	1	0	0	0	0	0	0	0	0	0	0	4	0	0	0	0	0	0	0	0	0	0	0	0
Actinobacteriota	Beutenbergiaceae	Salana	22	0	0	0	0	0	0	0	0	0	4	0	1	0	2	0	0	0	0	0	0	0	0	0	1	15	0	0	0	0	0	0	0	0	5	0	1	0	4	0	0	0	0	0	0	0	0
Actinobacteriota	Bifidobacteriaceae	Aeriscardovia	18	0	0	0	7	1	9	4	3	5	18	3	26	82	9	0	13	2	23	52	7	0	1	58	2	22	2	5	7	1	2	0	1	0	3	5	16	5	2	0	3	3	3	5	3	0	2
Actinobacteriota	Bifidobacteriaceae	Bifidobacteriaceae_unclassified	103	1	0	6	14	6	73	49	46	14	598	72	57	137	34	4	76	7	55	397	153	261	76	811	13	83	16	7	52	9	1	2	6	2	22	24	226	8	11	0	19	23	5	53	18	196	45
Actinobacteriota	Bifidobacteriaceae	Bifidobacterium	511	16	43	243	190	35	41	20	73	102	69	8	619	804	81	69	552	68	404	379	75	724	963	448	1949	629	1365	362	331	82	43	18	35	65	165	104	569	443	201	24	239	141	125	165	96	224	247
Actinobacteriota	Bifidobacteriaceae	Pseudoscardovia	14	0	0	0	2	0	0	1	18	0	2	0	18	1	0	2	6	0	0	122	9	0	0	39	4	2	0	0	0	0	0	0	2	0	4	1	0	7	2	0	0	0	3	2	9	0	2
Actinobacteriota	Bogoriellaceae	Bogoriella	1	0	0	0	0	0	0	0	0	0	0	0	0	0	0	0	0	0	0	0	0	0	0	0	0	0	0	0	0	0	0	0	0	0	0	0	0	0	0	0	0	0	0	0	0	0	0
Actinobacteriota	Bogoriellaceae	Bogoriellaceae_unclassified	0	0	0	0	0	0	0	0	0	0	0	0	0	0	0	0	1	0	0	0	0	0	0	0	0	0	0	0	0	0	0	0	0	0	0	0	1	0	0	0	0	0	0	0	0	0	0
Actinobacteriota	Bogoriellaceae	Georgenia	1	0	5	2	114	6	14	6	22	1610	837	1167	194	679	796	232	451	371	1082	380	1471	9	17	31	46	16	6	0	5	4	0	1	3	191	333	540	238	6	115	152	42	176	168	106	1918	3	6
Actinobacteriota	Brevibacteriaceae	Brevibacteriaceae_unclassified	0	0	1	0	0	0	0	0	0	0	0	0	0	0	0	1	0	0	1	0	0	0	0	0	0	1	1	0	0	0	0	1	0	0	0	0	0	0	0	0	0	0	3	0	0	0	0
Actinobacteriota	Brevibacteriaceae	Brevibacterium	61	1	9	0	5	0	0	7	0	0	31	15	10	1	14	0	1	0	0	0	5	1	6	72	12	1	540	0	0	0	0	1	0	2	294	6	51	8	37	2	1	1	2	1	50	2	2
Actinobacteriota	Brevibacteriaceae	Sediminivirga	0	0	0	0	0	0	0	0	0	0	0	0	0	0	0	0	0	0	0	0	0	0	0	0	0	0	0	0	0	0	0	0	0	0	0	1	1	0	0	0	0	0	0	0	0	0	0
Actinobacteriota	Cellulomonadaceae	Actinotalea	0	0	0	0	0	0	0	0	0	5	2	6	0	1	0	0	0	0	1	0	1	0	0	1	0	0	0	0	0	0	0	0	0	0	0	0	0	0	0	0	0	0	0	0	0	1	0
Actinobacteriota	Cellulomonadaceae	Cellulomonadaceae_unclassified	0	0	0	1	0	0	0	0	0	2	10	0	2	11	5	1	3	0	1	1	2	0	0	1	0	0	0	0	0	0	0	0	0	0	0	2	0	0	2	0	0	0	0	0	0	0	0
Actinobacteriota	Cellulomonadaceae	Cellulomonas	20	7	18	0	7	0	0	0	0	2	0	4	0	37	17	0	0	0	0	0	0	0	0	52	2	15	0	0	0	0	0	0	0	3	0	1	1	1	3	0	0	0	0	0	0	0	0
Actinobacteriota	Cellulomonadaceae	Pseudactinotalea	0	0	2	0	19	0	0	2	5	94	104	18	6	41	12	33	181	152	429	12	244	0	1	3	0	0	2	0	1	1	0	0	0	8	31	1	6	0	2	10	1	296	39	2	516	0	2
Actinobacteriota	Coriobacteriales_Incertae_Sedis	Coriobacteriales_Incertae_Sedis_unclassified	3	0	0	2	3	0	0	0	1	0	0	0	7	8	0	0	7	0	1	8	3	0	0	5	1	1	0	1	2	0	2	1	0	0	1	2	3	6	3	0	0	1	1	0	1	0	0
Actinobacteriota	Coriobacteriales_Incertae_Sedis	Raoultibacter	0	0	0	0	0	0	0	0	0	1	6	0	0	1	0	0	0	0	0	0	0	0	0	1	0	0	0	0	0	0	0	0	1	0	0	1	0	0	0	0	0	0	0	0	0	0	0
Actinobacteriota	Coriobacteriales_unclassified	Coriobacteriales_unclassified	46	7	1	6	7	0	12	3	11	8	63	15	72	55	5	0	29	7	24	64	14	1	0	85	1	17	0	11	20	0	10	0	5	9	25	22	57	40	29	1	16	6	13	32	26	5	15
Actinobacteriota	Coriobacteriia_unclassified	Coriobacteriia_unclassified	0	0	0	0	0	0	0	0	0	0	0	0	0	0	0	0	0	0	0	0	0	0	0	0	0	0	0	0	0	0	0	0	0	0	0	0	0	0	1	0	0	0	0	0	0	0	0
Actinobacteriota	Corynebacteriaceae	Corynebacteriaceae_unclassified	0	0	0	0	0	0	0	0	1	0	0	0	0	4	0	0	0	0	0	0	0	0	0	0	0	0	0	0	0	0	0	0	0	0	0	0	0	0	0	0	0	0	0	0	0	0	0
Actinobacteriota	Corynebacteriaceae	Corynebacterium	373	37	163	4	21	40	68	70	49	5	61	10	13	420	7	2	6	2	12	37	23	0	3	38	3	3	4	46	26	16	6	65	28	5	145	19	24	54	11	57	35	34	166	147	45	34	11
Actinobacteriota	Corynebacteriaceae	Lawsonella	0	0	0	0	1	0	0	0	0	0	0	0	0	0	0	0	0	0	0	0	0	0	0	0	0	0	0	0	0	1	0	0	0	1	0	0	0	0	0	0	0	0	1	0	0	0	0
Actinobacteriota	Corynebacteriaceae	Turicella	0	0	0	0	20	0	0	1	0	0	0	0	0	0	0	0	0	0	0	0	0	0	0	0	0	0	0	0	0	0	0	0	0	0	0	0	0	0	0	0	0	0	0	0	0	0	0
Actinobacteriota	Corynebacteriales_unclassified	Corynebacteriales_unclassified	1	0	2	0	0	0	0	0	0	0	10	3	0	17	1	0	1	1	12	1	4	5	1	5	5	7	2	0	3	0	0	0	0	0	4	0	1	1	1	2	0	2	2	4	0	2	0
Actinobacteriota	Cryptosporangiaceae	Cryptosporangium	0	2	1	0	0	0	0	0	0	0	0	0	0	0	0	0	0	0	0	0	0	0	0	0	0	0	0	0	0	0	0	0	0	0	0	0	0	0	0	0	0	0	0	0	0	0	0
Actinobacteriota	Demequinaceae	Demequina	0	0	1	0	0	0	0	0	0	0	0	0	0	0	0	0	0	0	0	0	0	0	0	0	0	0	0	0	0	0	0	0	0	0	0	0	0	0	0	0	0	0	0	0	0	0	0
Actinobacteriota	Dermabacteraceae	Brachybacterium	49	4	37	1	1	1	2	7	1	0	0	1	2	3	1	0	2	6	5	4	0	0	0	6	1	4	0	0	1	2	0	7	2	1	7	4	7	2	2	8	1	7	4	19	1	6	1
Actinobacteriota	Dermabacteraceae	Dermabacter	0	0	0	0	0	0	0	0	0	0	0	0	0	0	0	0	0	0	0	0	0	0	0	0	0	0	0	0	0	1	0	0	0	0	0	0	0	0	1	0	0	0	0	0	0	0	0
Actinobacteriota	Dermabacteraceae	Dermabacteraceae_unclassified	0	0	0	0	0	0	0	0	0	0	0	0	0	0	0	0	0	8	0	0	0	0	0	0	0	0	0	0	0	0	0	0	0	0	0	0	0	0	0	0	0	24	2	0	0	0	0
Actinobacteriota	Dermacoccaceae	Dermacoccaceae_unclassified	0	0	1	0	0	0	0	0	0	0	0	0	0	0	0	0	0	0	0	0	0	0	0	0	0	0	0	0	0	0	0	0	0	0	0	0	0	0	0	0	0	0	0	0	0	0	0
Actinobacteriota	Dermacoccaceae	Kytococcus	0	0	0	0	0	0	0	0	0	0	0	0	0	0	0	0	0	0	0	0	0	0	0	0	0	0	0	0	0	0	0	0	0	0	1	0	0	0	0	0	0	0	0	0	0	0	0
Actinobacteriota	Dietziaceae	Dietzia	1	0	1	0	0	0	1	0	0	0	4	1	2	0	0	0	0	5	0	0	0	0	0	0	0	0	0	0	1	0	0	0	0	0	5	2	5	0	0	0	1	55	0	2	3	2	0
Actinobacteriota	Eggerthellaceae	CHKCI002	0	0	0	0	0	0	0	0	0	0	0	0	0	0	0	1	0	0	0	0	0	0	0	0	0	0	0	0	0	2	0	0	0	0	0	0	0	0	0	0	0	2	0	0	0	0	0
Actinobacteriota	Eggerthellaceae	Denitrobacterium	11	0	0	2	2	0	2	1	0	2	11	3	11	9	0	0	4	1	2	7	7	0	0	15	0	2	0	0	5	0	0	0	0	0	3	3	9	4	1	0	3	1	1	8	2	0	0
Actinobacteriota	Eggerthellaceae	DNF00809	253	15	7	33	31	6	48	15	40	28	218	20	282	252	29	9	95	21	89	350	78	12	7	460	9	32	7	82	129	23	22	6	28	42	115	114	361	202	148	9	98	50	67	121	92	17	62
Actinobacteriota	Eggerthellaceae	Eggerthellaceae_unclassified	110	16	4	21	28	4	46	13	21	16	130	11	160	145	21	3	82	18	40	205	41	9	2	268	9	26	8	39	57	19	16	3	25	13	61	53	163	118	62	9	55	41	46	62	55	16	20
Actinobacteriota	Eggerthellaceae	Enterorhabdus	1	14	3	0	0	0	13	4	8	0	4	1	1	0	0	0	0	0	0	0	0	0	0	6	0	2	0	11	1	0	0	1	0	0	1	0	1	0	0	2	0	8	6	0	0	5	0
Actinobacteriota	Eggerthellaceae	Parvibacter	1	0	0	0	0	0	0	0	0	0	0	0	13	1	0	0	1	0	0	1	0	0	0	1	0	1	0	0	0	0	0	0	0	0	0	1	0	0	0	0	0	0	0	0	0	0	1
Actinobacteriota	Eggerthellaceae	Slackia	3	0	0	0	1	0	1	1	1	1	4	1	12	18	5	0	8	1	16	5	2	2	1	8	0	6	0	0	3	0	2	0	3	0	4	4	8	5	4	0	3	0	1	6	3	1	0
Actinobacteriota	Frankiaceae	Jatrophihabitans	0	1	5	0	0	0	0	0	0	0	0	0	0	0	0	0	0	0	0	0	0	0	0	0	0	0	0	0	0	0	0	0	0	0	0	0	0	0	0	0	0	0	0	0	0	0	0
Actinobacteriota	Frankiales_unclassified	Frankiales_unclassified	0	2	2	0	0	0	0	0	0	0	0	0	0	0	0	0	0	0	0	0	0	0	0	0	0	0	0	0	0	0	0	0	0	0	0	0	0	0	0	0	0	0	0	0	0	0	0
Actinobacteriota	Gaiellaceae	Gaiella	1	4	14	0	1	0	0	0	0	0	0	0	0	0	0	0	0	0	0	0	0	0	0	0	0	0	0	0	0	0	0	0	0	0	0	0	0	0	0	0	0	0	0	0	0	0	0
Actinobacteriota	Gaiellales_unclassified	Gaiellales_unclassified	2	0	3	0	0	0	0	0	0	0	0	0	0	0	0	0	0	0	0	0	0	0	0	0	0	0	0	0	0	0	0	0	0	0	0	0	0	0	0	0	0	0	0	0	0	0	0
Actinobacteriota	Geodermatophilaceae	Blastococcus	0	4	18	0	0	0	0	0	0	0	0	0	0	0	0	0	0	0	0	0	0	0	0	0	0	0	0	0	0	0	0	1	0	0	0	0	0	0	0	0	0	0	0	0	1	0	0
Actinobacteriota	Geodermatophilaceae	Geodermatophilaceae_unclassified	0	0	5	0	0	0	0	0	0	0	0	0	0	0	0	0	0	0	0	0	0	0	0	0	0	0	0	0	0	0	0	0	0	0	0	0	0	0	0	0	0	0	0	0	0	0	0
Actinobacteriota	Geodermatophilaceae	Klenkia	6	20	117	0	0	0	0	0	0	0	0	0	0	0	0	0	0	0	0	0	0	0	0	0	0	0	0	0	0	0	0	0	0	0	0	0	0	0	0	0	0	0	0	0	0	0	0
Actinobacteriota	Geodermatophilaceae	Modestobacter	0	0	2	0	0	0	0	0	0	0	0	0	0	0	0	0	0	0	0	0	0	0	0	0	0	0	0	0	0	0	0	0	0	0	0	0	0	0	0	0	0	0	0	0	0	0	0
Actinobacteriota	Glycomycetaceae	Glycomyces	3	0	0	0	0	0	0	0	0	56	37	7	6	13	112	4	2	15	4	4	1	0	0	1	0	3	0	0	0	0	0	0	0	0	2	0	0	0	2	0	0	0	0	0	1	0	0
Actinobacteriota	Iamiaceae	Iamia	0	2	17	0	0	0	0	0	0	0	0	0	0	0	0	0	0	0	0	0	0	0	0	0	0	0	0	0	0	0	0	0	0	0	0	0	0	0	0	0	0	0	0	0	0	0	0
Actinobacteriota	Ilumatobacteraceae	Ilumatobacteraceae_unclassified	0	1	4	0	0	0	0	0	0	0	0	0	0	0	0	0	0	0	0	0	0	0	0	0	0	0	0	0	0	0	0	0	0	0	0	0	0	0	0	0	0	0	0	0	0	0	0
Actinobacteriota	IMCC26256_fa	IMCC26256_ge	0	0	3	0	0	0	0	0	0	0	0	0	0	0	0	0	0	0	0	0	0	0	0	0	0	0	0	0	0	0	0	0	0	0	1	0	0	0	0	0	0	0	0	0	0	0	0
Actinobacteriota	Intrasporangiaceae	Arsenicicoccus	2	0	2	0	0	0	0	0	0	0	0	0	0	0	0	0	0	0	0	0	0	0	0	0	0	0	0	0	0	0	0	0	0	0	0	0	0	0	0	0	0	0	0	0	0	0	0
Actinobacteriota	Intrasporangiaceae	Intrasporangiaceae_unclassified	9	6	38	0	0	0	0	0	0	0	0	0	0	0	0	0	0	0	0	0	0	0	0	0	0	0	0	0	0	0	0	0	0	0	0	0	0	0	0	0	0	0	0	0	0	0	0
Actinobacteriota	Intrasporangiaceae	Intrasporangium	1	0	0	0	0	0	0	0	0	0	0	0	0	0	0	0	0	0	0	0	0	0	0	0	0	0	0	0	0	0	0	0	0	0	0	0	0	0	0	0	0	0	0	0	0	0	0
Actinobacteriota	Intrasporangiaceae	Janibacter	0	2	14	0	0	0	0	0	0	0	0	0	0	0	0	0	0	0	0	0	0	0	0	0	0	0	0	0	0	0	0	0	0	0	0	0	0	0	0	0	0	0	0	0	0	0	0
Actinobacteriota	Intrasporangiaceae	Oryzihumus	0	0	2	0	0	0	0	0	0	0	0	0	0	0	0	0	0	0	0	0	0	0	0	0	0	0	0	0	0	0	0	0	0	0	0	0	0	0	0	0	0	0	0	0	0	0	0
Actinobacteriota	Intrasporangiaceae	Phycicoccus	0	0	6	0	0	0	0	0	0	0	0	0	0	0	0	0	0	0	0	0	0	0	0	0	0	0	0	0	0	0	0	0	0	0	0	0	0	0	0	0	0	0	0	0	0	0	0
Actinobacteriota	Intrasporangiaceae	Terrabacter	0	1	1	0	0	0	0	0	0	0	0	0	0	0	0	0	0	0	0	0	0	0	0	0	0	0	0	0	0	0	0	0	0	0	0	0	0	0	0	0	0	0	0	0	0	0	0
Actinobacteriota	Kineosporiaceae	Angustibacter	0	0	2	0	0	0	0	0	0	0	0	0	0	0	0	0	0	0	0	0	0	0	0	0	0	0	0	0	0	0	0	0	0	0	0	0	0	0	0	0	0	0	0	0	0	0	0
Actinobacteriota	Kineosporiaceae	Kineococcus	20	37	262	0	0	0	0	0	0	0	0	0	0	0	0	0	0	0	0	0	0	1	0	0	0	0	0	0	0	0	0	0	0	0	0	0	0	0	0	0	0	0	0	0	0	0	0
Actinobacteriota	Kineosporiaceae	Kineosporia	2	17	161	0	0	0	0	0	0	0	0	0	0	0	0	0	0	0	0	0	0	0	0	0	0	0	0	0	0	0	0	0	0	0	0	0	0	0	0	0	0	0	0	0	0	0	0
Actinobacteriota	Kineosporiaceae	Kineosporiaceae_unclassified	0	2	8	0	0	0	0	0	0	0	0	0	0	0	0	0	0	0	0	0	0	0	0	0	0	0	0	0	0	0	0	0	0	0	0	0	0	0	0	0	0	0	0	0	0	0	0
Actinobacteriota	Kineosporiaceae	Quadrisphaera	11	0	0	0	0	0	0	0	0	0	0	0	0	0	0	0	0	0	0	0	0	0	0	0	0	0	0	0	0	0	0	0	0	0	0	0	0	0	0	0	0	0	0	0	0	0	0
Actinobacteriota	MB-A2-108_fa	MB-A2-108_ge	0	1	9	0	0	0	0	0	0	0	0	0	0	0	0	0	0	0	0	0	0	0	0	0	0	0	0	0	0	0	0	0	0	0	0	0	0	0	0	0	0	0	0	0	0	0	0
Actinobacteriota	Microbacteriaceae	Agromyces	2	1	6	0	6	1	1	8	0	9	90	19	2	13	38	34	76	46	357	125	39	212	70	343	56	99	268	0	1	1	1	0	0	4	14	7	8	9	35	150	175	43	269	412	131	213	66
Actinobacteriota	Microbacteriaceae	Amnibacterium	0	1	1	0	0	0	0	0	0	0	0	0	0	0	0	0	0	0	0	0	0	0	0	0	0	0	0	0	0	0	0	0	0	0	0	0	0	0	1	0	0	0	0	0	0	0	0
Actinobacteriota	Microbacteriaceae	Clavibacter	0	1	44	0	0	0	0	0	0	0	0	0	0	0	0	0	0	0	0	0	0	0	0	0	0	0	0	0	0	0	0	0	0	0	0	0	0	0	0	0	0	0	0	0	0	0	0
Actinobacteriota	Microbacteriaceae	Cryobacterium	1	0	3	0	0	0	0	0	0	0	0	0	0	0	0	0	0	0	0	0	0	0	0	0	0	0	0	0	0	0	0	0	0	0	0	0	0	0	0	0	0	0	0	0	0	0	0
Actinobacteriota	Microbacteriaceae	Curtobacterium	396	101	516	0	0	0	0	1	0	0	1	0	0	0	0	0	0	0	0	1	0	0	1	1	0	0	5	0	0	0	0	0	0	0	0	0	0	0	0	1	0	0	0	0	0	0	0
Actinobacteriota	Microbacteriaceae	Frondihabitans	1	0	1	0	0	0	0	0	0	0	0	0	0	0	0	0	0	0	0	0	0	0	0	0	0	0	0	0	0	0	0	0	0	0	0	0	0	0	0	0	0	0	0	0	0	0	0
Actinobacteriota	Microbacteriaceae	Galbitalea	0	5	11	0	0	0	0	0	0	0	0	0	0	0	0	0	0	0	0	0	0	0	0	0	0	0	0	0	0	0	0	0	0	0	0	0	0	0	0	0	0	0	0	0	0	1	0
Actinobacteriota	Microbacteriaceae	Herbiconiux	6	1	1	0	0	0	0	0	0	0	0	0	0	0	0	0	0	0	0	0	0	0	0	0	0	0	0	0	0	0	0	0	0	0	0	0	0	0	0	0	0	0	0	0	0	0	0
Actinobacteriota	Microbacteriaceae	Huakuichenia	0	0	0	0	0	0	0	0	0	0	0	0	0	0	0	0	0	5	0	0	0	0	0	0	0	0	0	0	0	0	0	0	0	0	0	0	0	0	0	0	0	6	0	0	0	0	0
Actinobacteriota	Microbacteriaceae	Leifsonia	0	0	1	0	0	1	1	1	0	32	32	107	9	30	4	21	27	0	1	0	7	0	0	23	55	25	137	0	0	0	0	0	0	30	8	17	13	2	0	14	2	0	0	0	3	0	1
Actinobacteriota	Microbacteriaceae	Leucobacter	15	1	2	3	98	17	9	61	41	1748	1719	1110	418	1431	986	291	1159	525	1635	147	470	1554	1329	1630	1711	719	494	2	22	12	5	5	4	4309	2876	1432	1709	336	1848	921	750	1557	1768	389	2805	3798	1719
Actinobacteriota	Microbacteriaceae	Lysinimonas	0	0	0	0	0	0	0	0	0	0	0	0	0	2	0	0	0	0	0	0	0	0	0	0	0	0	0	0	0	0	0	0	0	0	0	0	0	0	0	0	0	0	0	0	0	0	0
Actinobacteriota	Microbacteriaceae	Microbacteriaceae_unclassified	501	340	2276	12	313	35	43	132	43	2692	5609	3571	1221	8624	3777	968	1145	572	1741	963	1285	8894	3583	3986	9674	3317	3660	8	51	16	5	8	12	3610	5081	3307	2956	1252	4144	2842	1180	981	804	1550	3088	8531	2437
Actinobacteriota	Microbacteriaceae	Pseudoclavibacter	0	0	0	0	0	0	0	0	1	1	5	0	0	0	0	0	1	1	1	0	0	0	0	1	1	0	0	0	0	0	0	0	0	1	0	0	2	0	0	0	0	0	0	1	0	0	0
Actinobacteriota	Microbacteriaceae	Rathayibacter	1	1	1	0	0	0	0	1	0	1	0	0	0	0	0	0	0	0	0	0	0	0	0	0	0	0	0	0	0	0	0	0	0	0	0	0	0	0	0	0	0	0	0	0	0	0	0
Actinobacteriota	Micrococcaceae	Arthrobacter	0	1	12	0	0	0	0	0	0	0	0	0	0	0	0	0	0	0	0	0	0	0	0	0	0	0	0	0	0	0	0	0	0	0	0	0	0	0	0	0	0	0	0	0	0	0	0
Actinobacteriota	Micrococcaceae	Auritidibacter	0	0	0	0	3	0	0	0	0	0	0	0	0	0	0	0	0	0	0	0	0	0	0	0	0	0	0	0	0	0	0	0	0	0	0	0	0	0	0	0	0	0	0	0	0	0	0
Actinobacteriota	Micrococcaceae	Citricoccus	0	1	1	0	0	0	0	0	0	0	0	0	0	0	0	0	0	0	0	0	0	0	0	0	0	0	0	0	0	0	0	0	0	0	0	0	0	0	0	0	0	0	0	0	0	0	0
Actinobacteriota	Micrococcaceae	Enteractinococcus	12	0	0	0	1	0	2	0	0	4	0	0	1	27	0	0	0	96	1	0	0	0	0	0	0	57	1	2	1	0	0	0	0	1	0	0	12	1	2	0	1	347	0	0	0	0	0
Actinobacteriota	Micrococcaceae	Glutamicibacter	6	6	27	0	0	0	0	0	0	0	0	0	0	0	0	0	0	0	0	0	0	0	0	0	0	0	2	0	0	0	0	0	0	0	0	0	0	0	0	0	0	0	0	0	0	0	0
Actinobacteriota	Micrococcaceae	Kocuria	5	2	3	0	1	0	0	1	0	0	0	0	1	0	0	0	0	0	0	0	0	0	0	0	1	2	0	0	0	1	0	0	0	0	0	0	2	0	2	0	0	0	1	0	0	0	0
Actinobacteriota	Micrococcaceae	Micrococcaceae_unclassified	4	9	46	0	0	0	0	0	0	0	0	0	0	4	0	0	1	1	1	0	0	0	0	0	1	0	0	0	0	0	0	1	0	0	0	0	0	0	0	0	0	0	0	2	1	0	0
Actinobacteriota	Micrococcaceae	Micrococcus	0	0	0	0	0	0	0	0	0	0	0	0	0	0	0	0	0	0	0	0	0	0	0	0	0	0	0	0	0	0	0	0	0	0	0	1	0	0	0	0	0	0	0	0	3	0	0
Actinobacteriota	Micrococcaceae	Nesterenkonia	8	0	1	0	0	0	0	0	0	0	0	0	0	13	0	0	0	0	0	0	0	0	0	0	0	0	0	0	0	0	0	0	0	0	0	0	0	0	0	0	0	0	0	0	0	0	0
Actinobacteriota	Micrococcaceae	Paenarthrobacter	0	1	7	0	0	0	0	0	0	0	0	0	0	0	0	0	0	0	0	0	0	0	0	0	0	0	0	0	0	0	0	0	0	0	0	0	0	0	0	0	1	0	0	0	0	0	0
Actinobacteriota	Micrococcaceae	Paeniglutamicibacter	1	0	0	0	0	0	0	0	0	0	0	0	0	0	0	0	0	0	0	0	0	0	0	0	0	0	0	0	0	0	0	0	0	0	0	0	0	0	0	0	0	0	0	0	0	0	0
Actinobacteriota	Micrococcaceae	Pseudarthrobacter	18	11	61	0	0	0	0	0	0	0	0	0	0	0	0	0	0	0	0	0	0	0	0	0	0	0	0	0	0	0	0	0	0	0	0	0	0	0	0	0	0	0	0	0	0	0	0
Actinobacteriota	Micrococcaceae	Rothia	1	0	1	0	0	0	0	0	0	0	0	0	0	0	0	0	0	0	0	1	0	0	0	0	0	0	0	0	0	0	0	0	0	0	0	0	1	0	0	0	0	0	1	0	0	0	0
Actinobacteriota	Micrococcales_Incertae_Sedis	Timonella	0	0	2	0	0	0	0	0	0	0	0	0	0	0	0	0	0	0	0	0	0	0	0	0	0	0	0	0	0	0	0	0	0	0	0	0	0	0	0	0	0	0	0	0	0	0	0
Actinobacteriota	Micrococcales_unclassified	Micrococcales_unclassified	39	5	40	0	15	5	1	161	9	131	812	218	394	448	138	161	191	78	244	35	503	133	116	3499	285	109	277	0	39	4	5	22	46	53	55557	165	109	92	269	90	52	13	304	277	419	77	43
Actinobacteriota	Micromonosporaceae	Actinoplanes	4	81	334	0	0	0	0	0	0	0	0	0	0	0	0	0	0	0	0	0	0	0	0	0	0	0	0	0	0	0	0	0	0	0	0	0	0	0	0	0	0	0	0	0	0	0	0
Actinobacteriota	Micromonosporaceae	Catellatospora	0	0	1	0	0	0	0	0	0	0	0	0	0	0	0	0	0	0	0	0	0	0	0	0	0	0	0	0	0	0	0	0	0	0	0	0	0	0	0	0	0	0	0	0	0	0	0
Actinobacteriota	Micromonosporaceae	Catenuloplanes	0	0	4	0	0	0	0	0	0	0	0	0	0	0	0	0	0	0	0	0	0	0	0	0	0	0	0	0	0	0	0	0	0	0	0	0	0	0	0	0	0	0	0	0	0	0	0
Actinobacteriota	Micromonosporaceae	Dactylosporangium	0	0	4	0	0	0	0	0	0	0	0	0	0	0	0	0	0	0	0	0	0	0	0	0	0	0	0	0	0	0	0	0	0	0	0	0	0	0	0	0	0	0	0	0	0	0	0
Actinobacteriota	Micromonosporaceae	Micromonospora	0	0	2	0	0	0	0	0	0	0	0	0	0	0	0	0	0	0	0	0	0	0	0	0	0	0	0	0	0	0	0	0	0	0	0	0	0	0	0	0	0	0	0	0	0	0	0
Actinobacteriota	Micromonosporaceae	Micromonosporaceae_unclassified	4	17	125	0	0	0	0	0	0	0	0	0	0	0	0	0	1	0	0	0	0	0	0	0	1	0	0	0	0	0	0	0	0	0	0	1	0	0	0	0	0	0	0	0	0	0	0
Actinobacteriota	Micromonosporaceae	Phytohabitans	0	0	4	0	0	0	0	0	0	0	0	0	0	0	0	0	0	0	0	0	0	0	0	0	0	0	0	0	0	0	0	0	0	0	0	0	0	0	0	0	0	0	0	0	0	0	0
Actinobacteriota	Micromonosporaceae	Pseudosporangium	0	0	1	0	0	0	0	0	0	0	0	0	0	0	0	0	0	0	0	0	0	0	0	0	0	0	0	0	0	0	0	0	0	0	0	0	0	0	0	0	0	0	0	0	0	0	0
Actinobacteriota	Microtrichales_unclassified	Microtrichales_unclassified	0	1	13	0	0	0	0	0	0	0	0	0	0	0	0	0	0	0	0	0	0	0	0	0	0	0	0	0	0	0	0	0	0	0	0	0	0	0	0	0	0	0	0	0	0	0	0
Actinobacteriota	Mycobacteriaceae	Mycobacteriaceae_unclassified	0	0	0	0	0	0	0	0	0	0	0	0	0	0	0	0	0	0	0	0	0	0	0	0	1	1	0	0	0	0	0	0	0	0	0	0	0	0	0	0	0	0	0	0	0	0	0
Actinobacteriota	Mycobacteriaceae	Mycobacterium	3	8	48	0	0	0	0	1	0	2	7	5	4	5	0	1	1	0	2	2	1	9	10	20	123	78	55	1	0	0	1	0	0	3	2	0	1	0	2	0	0	1	1	0	0	9	0
Actinobacteriota	Nakamurellaceae	Nakamurella	2	12	69	0	0	0	0	0	0	0	0	0	0	0	0	0	0	0	0	0	0	0	0	0	0	0	0	0	0	0	0	0	0	0	0	0	0	0	0	0	0	0	0	0	0	0	0
Actinobacteriota	Nitriliruptoraceae	Nitriliruptoraceae_unclassified	1	0	0	0	0	0	0	0	0	0	0	0	0	0	0	0	0	0	0	0	0	0	0	0	0	0	0	0	0	0	0	0	0	0	0	0	0	0	0	0	0	0	0	0	0	0	0
Actinobacteriota	Nocardiaceae	Gordonia	0	0	0	0	0	0	0	1	0	1	13	11	5	7	0	0	4	3	2	1	2	0	2	71	50	29	24	0	1	0	0	0	0	2	19	4	12	0	1	0	0	4	2	1	2	1	0
Actinobacteriota	Nocardiaceae	Nocardia	0	0	0	0	0	0	0	0	0	0	0	0	0	0	0	1	3	1	10	0	1	0	0	0	0	0	0	0	0	0	0	0	0	0	0	0	0	0	0	3	2	1	10	2	4	0	0
Actinobacteriota	Nocardiaceae	Nocardiaceae_ge	0	0	0	0	0	0	0	0	0	1	0	1	0	0	0	0	0	0	0	0	0	0	2	0	1	0	1	0	0	0	0	0	0	0	0	0	0	0	1	0	0	1	0	0	0	1	0
Actinobacteriota	Nocardiaceae	Nocardiaceae_unclassified	0	0	1	0	1	0	0	1	1	5	14	8	3	36	7	5	12	2	32	4	8	18	68	80	69	46	54	1	0	0	0	0	0	12	16	4	1	1	8	8	5	9	9	14	12	27	7
Actinobacteriota	Nocardiaceae	Rhodococcus	17	27	160	1	82	19	7	28	25	914	1939	1063	55	3005	874	372	1297	562	2870	726	726	1922	562	2173	1504	861	902	3	20	10	3	1	6	2241	3293	1506	231	574	1844	2099	1536	1733	1909	3079	1510	2219	103
Actinobacteriota	Nocardiaceae	Williamsia	2	0	16	0	0	0	0	0	0	0	0	0	0	0	0	0	0	0	0	0	0	0	0	0	0	0	0	0	0	0	0	0	0	0	0	0	0	0	0	0	0	0	0	0	0	0	0
Actinobacteriota	Nocardioidaceae	Aeromicrobium	11	15	110	0	2	0	1	4	1	10	86	20	4	84	4	7	8	38	134	2	41	0	0	28	12	24	0	0	0	0	0	0	0	4	123	25	11	1	4	5	1	18	24	2	105	1	1
Actinobacteriota	Nocardioidaceae	Marmoricola	8	6	37	0	0	0	0	0	0	0	0	0	0	3	0	0	0	0	0	0	0	0	0	0	0	0	0	0	0	0	0	0	0	0	0	0	0	0	0	0	0	0	0	0	0	0	0
Actinobacteriota	Nocardioidaceae	Mumia	0	0	2	0	0	0	0	0	0	0	0	0	0	0	0	0	0	0	0	0	0	0	0	0	0	0	0	0	0	0	0	0	0	0	0	0	0	0	0	0	0	0	0	0	0	0	0
Actinobacteriota	Nocardioidaceae	Nocardioidaceae_unclassified	0	1	5	0	4	0	0	0	0	0	3	0	1	80	2	0	0	1	2	0	2	0	0	0	9	2	0	0	0	0	0	0	0	0	4	0	0	14	1	0	1	0	0	0	1	0	0
Actinobacteriota	Nocardioidaceae	Nocardioides	14	30	368	0	0	0	0	0	0	0	0	0	0	0	0	0	0	0	0	0	0	0	0	0	0	0	0	0	0	0	0	1	0	0	0	0	0	0	0	1	0	0	0	0	0	0	0
Actinobacteriota	Nocardiopsaceae	Nocardiopsaceae_unclassified	1	0	0	0	0	0	0	1	0	3	2	0	0	4	1	0	0	1	2	0	2	0	0	0	0	1	0	0	0	0	0	0	0	3	1	0	0	0	0	0	0	0	0	0	0	0	0
Actinobacteriota	Nocardiopsaceae	Nocardiopsis	43	0	7	0	4	1	1	1	0	451	428	86	47	248	196	6	19	17	89	7	70	0	7	1	5	65	9	0	7	0	0	0	0	29	88	2	149	0	18	3	1	1	2	0	5	1	0
Actinobacteriota	Nocardiopsaceae	Thermobifida	5	0	0	0	0	0	0	0	0	107	11	0	4	28	3	0	2	6	0	0	0	0	0	0	0	0	0	0	0	0	0	0	0	2	6	0	1	0	1	0	0	0	0	0	0	0	0
Actinobacteriota	Promicromonosporaceae	Cellulosimicrobium	5	2	6	10	354	36	23	65	68	2262	2376	1510	539	2740	1237	1050	2703	1519	6874	938	1040	2461	1514	1780	4715	2375	1710	12	37	19	1	0	4	3850	3144	2263	1584	469	1368	1864	1486	5435	2482	2031	2823	3418	973
Actinobacteriota	Promicromonosporaceae	Isoptericola	0	0	0	0	0	0	0	0	0	0	0	0	0	0	0	0	0	0	5	0	0	0	0	0	0	0	0	0	0	0	0	0	0	0	0	0	0	0	0	0	0	0	0	0	0	0	0
Actinobacteriota	Promicromonosporaceae	Myceligenerans	0	0	0	0	0	0	0	0	0	0	0	0	1	0	0	0	0	0	0	0	0	0	0	0	0	0	0	0	0	0	0	0	0	0	0	0	0	0	0	0	0	0	0	0	0	0	0
Actinobacteriota	Promicromonosporaceae	Promicromonospora	0	0	3	0	0	0	0	0	0	0	0	0	0	0	0	0	0	0	0	0	0	0	1	0	8	14	0	0	0	0	0	0	0	0	0	0	0	0	0	0	0	0	0	0	0	0	0
Actinobacteriota	Promicromonosporaceae	Promicromonosporaceae_unclassified	0	0	0	0	2	0	0	0	0	9	11	18	29	36	10	4	15	23	40	0	17	21	19	17	160	12	27	0	0	0	0	0	0	5	7	5	7	0	6	5	3	17	9	3	9	11	4
Actinobacteriota	Pseudonocardiaceae	Actinokineospora	0	0	6	0	0	0	0	0	0	0	0	0	0	0	0	0	0	0	0	0	0	0	0	0	0	0	0	0	0	0	0	0	0	0	0	0	0	0	0	0	0	0	0	0	0	0	0
Actinobacteriota	Pseudonocardiaceae	Actinomycetospora	8	1	6	0	0	0	0	0	0	0	0	0	0	0	0	0	0	0	0	0	0	0	0	0	0	0	0	0	0	0	0	0	0	0	0	0	0	0	0	0	0	0	0	0	0	0	0
Actinobacteriota	Pseudonocardiaceae	Amycolatopsis	0	0	1	0	0	0	0	0	0	0	0	0	0	0	0	0	0	0	0	0	0	0	0	0	0	0	0	0	0	0	0	0	0	0	0	0	0	0	0	0	0	0	0	0	0	0	0
Actinobacteriota	Pseudonocardiaceae	Lechevalieria	0	4	2	0	0	0	0	0	0	0	0	0	0	0	0	0	0	0	0	0	0	0	0	0	0	0	0	0	0	0	0	0	0	0	0	0	0	0	0	0	0	0	0	0	0	0	0
Actinobacteriota	Pseudonocardiaceae	Prauserella	1	0	3	0	0	0	0	0	0	0	0	0	0	0	0	0	0	0	0	0	0	0	0	0	0	0	0	0	0	0	0	0	0	0	0	0	0	0	0	0	0	0	0	0	0	0	0
Actinobacteriota	Pseudonocardiaceae	Pseudonocardia	8	3	38	0	0	0	0	0	0	0	0	0	0	0	0	0	0	0	0	0	0	0	0	0	0	0	0	0	0	0	0	0	0	0	0	0	0	0	0	0	0	0	0	0	0	0	0
Actinobacteriota	Pseudonocardiaceae	Pseudonocardiaceae_ge	5	0	0	0	0	0	0	1	0	0	0	0	0	1	0	0	0	0	1	0	0	0	0	0	0	1	1	0	0	0	0	0	1	0	0	0	0	0	0	0	0	0	0	0	0	0	0
Actinobacteriota	Pseudonocardiaceae	Pseudonocardiaceae_unclassified	116	0	11	1	0	0	0	2	0	0	0	0	0	0	0	0	0	0	0	0	0	0	0	0	0	0	0	0	0	0	0	0	0	0	0	0	0	0	0	0	0	0	0	0	0	0	0
Actinobacteriota	Pseudonocardiaceae	Saccharomonospora	4	0	0	0	0	0	0	1	0	117	23	0	2	10	3	0	0	0	7	0	0	0	0	0	0	0	0	0	0	0	0	0	0	5	21	0	6	0	0	0	0	0	0	0	0	1	0
Actinobacteriota	Pseudonocardiaceae	Saccharopolyspora	161	0	10	3	0	2	0	0	0	0	0	0	3	2	0	0	1	0	0	0	0	0	0	0	0	0	0	0	1	0	1	0	0	0	0	1	0	0	0	0	0	0	0	2	0	0	0
Actinobacteriota	Pseudonocardiaceae	Sciscionella	2	0	0	0	0	0	0	0	0	0	0	0	0	0	0	0	0	0	0	0	0	0	0	0	0	0	0	0	0	0	0	0	0	0	0	0	0	0	0	0	0	0	0	0	0	0	0
Actinobacteriota	Rubrobacteriaceae	Rubrobacter	0	0	2	0	0	0	0	0	0	0	0	0	0	0	0	0	0	0	0	0	0	0	0	0	0	0	0	0	0	0	0	0	0	0	0	0	0	0	0	0	0	0	0	0	0	0	0
Actinobacteriota	Sanguibacteraceae	Sanguibacter	43	56	350	1	0	4	0	9	3	115	3324	1	369	2	25	2	5	1	0	2	3	8	1	5	0	0	0	0	0	0	0	0	0	4	178	0	60	0	1	1	3	0	2	0	1	0	0
Actinobacteriota	Solirubrobacteraceae	Conexibacter	1	0	6	0	0	0	0	0	0	1	0	0	0	2	0	1	1	1	2	0	0	0	0	1	2	0	1	0	0	0	0	0	0	0	2	1	0	0	0	3	0	0	0	1	2	0	0
Actinobacteriota	Solirubrobacteraceae	Parviterribacter	0	1	2	0	0	0	0	0	0	0	0	0	0	0	0	0	0	0	0	0	0	0	0	0	0	0	0	0	0	0	0	0	0	0	0	0	0	0	0	0	0	0	0	0	0	0	0
Actinobacteriota	Solirubrobacteraceae	Patulibacter	2	4	28	0	6	4	5	4	1	6	108	108	16	44	59	24	40	8	102	25	18	34	6	159	660	211	91	0	4	1	0	0	1	25	131	344	126	13	85	149	47	48	75	107	162	101	6
Actinobacteriota	Solirubrobacteraceae	Solirubrobacter	3	13	50	0	1	0	0	0	0	0	0	0	0	0	0	0	0	0	0	0	0	0	0	0	0	0	0	0	0	0	0	0	0	0	0	0	0	0	0	0	0	0	0	0	0	0	0
Actinobacteriota	Solirubrobacteraceae	Solirubrobacteraceae_unclassified	0	0	4	0	0	0	0	0	0	0	0	0	0	0	0	0	0	0	0	0	0	0	0	0	0	0	0	0	0	0	0	0	0	0	0	0	0	0	0	0	0	0	0	0	0	0	0
Actinobacteriota	Solirubrobacterales_unclassified	Solirubrobacterales_unclassified	0	0	2	0	0	0	0	0	0	0	0	0	0	0	0	0	0	0	0	0	0	0	0	0	0	0	0	0	0	0	0	0	0	0	0	0	0	0	0	0	0	0	0	0	0	0	0
Actinobacteriota	Sporichthyaceae	Sporichthya	0	0	1	0	0	0	0	0	0	0	0	0	0	0	0	0	0	0	0	0	0	0	0	0	0	0	0	0	0	0	0	0	0	0	0	0	0	0	0	0	0	0	0	0	0	0	0
Actinobacteriota	Streptomycetaceae	Streptomyces	4	1	12	1	24	4	9	16	5	35	163	45	15	56	43	102	374	260	1506	71	383	403	195	1466	4198	1628	1414	2	2	0	0	1	1	134	97	15	29	8	23	263	79	166	406	138	165	25	10
Actinobacteriota	Streptomycetaceae	Streptomycetaceae_ge	0	0	0	0	0	0	0	0	0	0	0	0	0	0	0	0	0	0	0	0	0	0	1	0	2	1	0	0	0	0	0	0	0	0	0	0	0	0	0	0	0	0	0	0	0	0	0
Actinobacteriota	Streptomycetaceae	Streptomycetaceae_unclassified	29	0	0	0	2	0	2	4	0	9	4	1	1	3	0	1	23	9	32	2	10	16	15	80	237	90	74	0	0	0	0	0	1	6	1	0	8	2	1	0	0	2	6	0	0	6	5
Actinobacteriota	Streptosporangiaceae	Nonomuraea	0	0	0	0	0	0	0	0	0	2	0	0	0	0	0	0	0	0	0	0	0	0	0	0	0	0	0	0	0	0	0	0	0	0	0	0	0	0	0	0	0	0	0	0	0	0	0
Actinobacteriota	Streptosporangiaceae	Streptosporangiaceae_unclassified	0	0	1	0	0	0	0	0	0	1	0	0	0	0	0	0	0	0	0	0	0	0	0	0	0	0	0	0	0	0	0	0	0	0	0	0	0	0	0	0	0	0	0	0	0	0	0
Actinobacteriota	Streptosporangiaceae	Streptosporangium	1	0	0	0	0	0	0	0	0	0	0	0	0	0	0	0	0	0	0	0	0	0	0	0	0	0	0	0	0	0	0	0	0	0	0	0	0	0	0	0	0	0	0	0	0	0	0
Actinobacteriota	Thermoleophilia_unclassified	Thermoleophilia_unclassified	0	1	4	0	0	0	0	0	0	0	0	0	0	0	0	0	0	0	0	0	0	0	0	0	0	0	0	0	0	0	0	0	0	0	0	0	1	0	0	0	0	0	0	0	0	0	0
Actinobacteriota	Thermomonosporaceae	Actinocorallia	0	1	0	0	0	0	0	0	0	0	0	0	0	0	0	0	0	0	0	0	0	0	0	0	0	0	0	0	0	0	0	0	0	0	0	0	0	0	0	0	0	0	0	0	0	0	0
Actinobacteriota	Thermomonosporaceae	Actinomadura	1	0	0	0	0	0	0	0	0	0	0	0	1	0	0	0	0	0	31	4	9	0	0	0	0	0	0	0	0	0	0	0	0	0	0	0	0	0	0	0	0	1	0	2	0	0	0
Actinobacteriota	Thermomonosporaceae	Thermomonosporaceae_unclassified	1	0	0	0	0	0	0	0	0	0	0	1	0	0	0	0	0	0	1	0	1	0	0	0	0	0	0	0	0	0	0	0	0	0	0	0	0	0	0	0	0	0	0	0	0	0	0
Actinobacteriota	Tsukamurellaceae	Tsukamurella	1	0	1	0	0	0	0	0	0	0	0	0	0	0	0	0	0	0	0	0	0	0	0	0	0	0	0	0	0	0	0	0	0	0	0	0	0	0	0	0	0	0	0	0	0	0	0
Armatimonadota	Armatimonadales_fa	Armatimonadales_ge	0	0	5	0	0	0	0	0	0	0	0	0	0	0	0	0	0	0	0	0	0	0	0	0	0	0	0	0	0	0	0	0	0	0	0	0	0	0	0	0	0	0	0	0	0	0	0
Armatimonadota	Armatimonadales_unclassified	Armatimonadales_unclassified	0	0	1	0	0	0	0	0	0	0	0	0	0	0	0	0	0	0	0	0	0	0	0	0	0	0	0	0	0	0	0	0	0	0	0	0	0	0	0	0	0	0	0	0	0	0	0
Armatimonadota	Fimbriimonadaceae	Fimbriimonadaceae_ge	0	1	6	0	0	0	0	0	0	0	0	0	0	0	0	0	0	0	0	0	0	0	0	0	0	0	0	0	0	0	0	0	0	0	0	0	0	0	0	0	0	0	0	0	0	0	0
Armatimonadota	Fimbriimonadaceae	Fimbriimonadaceae_unclassified	0	0	2	0	0	0	0	0	0	0	0	0	0	0	0	0	0	0	0	0	0	0	0	1	0	0	0	0	0	0	0	0	0	0	0	0	0	0	0	0	0	0	0	0	0	0	0
Bacteria_unclassified	Bacteria_unclassified	Bacteria_unclassified	43	21	91	62	409	86	116	189	123	397	1266	2229	281	1368	1635	1633	2443	660	1428	1511	430	956	1614	1895	1547	1322	641	33	129	58	26	13	74	1967	2370	5602	6625	621	8826	6882	6221	2967	4378	6746	2569	6375	2920
Bacteroidota	37-13	37-13_ge	0	1	1	0	0	0	0	0	0	0	0	0	0	0	0	0	0	0	0	0	0	0	0	0	0	0	0	0	0	0	0	0	0	0	0	0	0	0	0	0	0	0	0	0	0	0	0
Bacteroidota	Amoebophilaceae	Amoebophilaceae_unclassified	0	0	0	0	0	0	0	0	0	0	0	0	0	0	0	0	0	0	0	0	0	0	0	1	0	0	0	0	0	0	0	0	0	0	0	0	0	0	0	0	0	0	0	0	0	0	0
Bacteroidota	Bacteroidaceae	Bacteroides	58	66	42	2	0	0	116	29	39	0	5	0	2	2	4	2	0	2	3	11	0	0	0	15	0	0	0	82	11	4	21	9	25	20	10	3	16	87	18	36	18	36	42	18	3	5	3
Bacteroidota	Bacteroidales_BS11_gut_group	Bacteroidales_BS11_gut_group_ge	0	0	0	0	0	0	0	0	0	0	0	0	0	0	0	0	1	0	0	0	0	0	0	0	0	0	0	0	0	0	0	0	0	0	0	0	0	0	0	0	0	0	0	0	0	0	0
Bacteroidota	Bacteroidales_RF16_group	Bacteroidales_RF16_group_ge	0	2	3	0	2	0	0	0	1	0	2	0	3	1	0	0	2	1	1	0	0	0	0	2	0	0	0	20	33	8	0	0	2	4	1	2	41	39	13	6	34	11	6	1	1	2	5
Bacteroidota	Bacteroidales_UCG-001	Bacteroidales_UCG-001_ge	0	0	0	0	0	0	0	0	0	0	0	0	0	0	0	0	0	0	0	0	0	0	0	1	0	0	0	0	0	0	0	0	0	0	0	0	0	0	0	1	0	0	0	0	0	0	1
Bacteroidota	Bacteroidales_unclassified	Bacteroidales_unclassified	2	1	2	0	0	0	0	0	0	0	0	0	1	0	0	0	1	0	0	3	0	0	0	0	0	0	0	7	11	1	0	0	0	9	0	1	15	87	14	0	13	5	3	1	0	1	5
Bacteroidota	Bacteroidetes_BD2-2	Bacteroidetes_BD2-2_ge	0	0	0	0	0	0	0	0	0	0	1	0	0	0	0	0	0	0	0	0	0	0	0	0	0	0	0	0	0	0	0	0	0	0	0	0	0	0	0	0	0	0	0	0	0	0	0
Bacteroidota	Bacteroidia_unclassified	Bacteroidia_unclassified	5	3	17	0	1	0	0	1	0	0	0	1	0	2	4	0	9	2	0	3	0	0	6	1	2	0	2	1	0	0	0	0	0	1	5	0	3	2	2	0	2	2	0	0	2	2	5
Bacteroidota	Bacteroidota_unclassified	Bacteroidota_unclassified	0	0	0	0	0	0	0	0	0	0	0	0	0	0	0	0	0	0	0	0	0	0	0	0	0	0	0	0	0	0	0	0	0	0	0	0	0	0	0	0	0	1	0	0	0	0	0
Bacteroidota	Chitinophagaceae	Aurantisolimonas	1	0	5	0	0	0	0	0	0	0	0	0	0	0	0	0	0	0	0	0	0	0	0	0	0	0	0	0	0	0	0	0	0	0	0	0	0	0	0	0	0	0	0	0	0	0	0
Bacteroidota	Chitinophagaceae	Chitinophaga	1	0	5	0	0	2	0	20	2	0	1	0	0	0	0	0	0	0	0	3	0	0	0	1797	0	3	15	0	0	0	0	0	0	0	2	0	0	0	0	0	0	0	0	0	0	0	0
Bacteroidota	Chitinophagaceae	Chitinophagaceae_unclassified	2	14	148	0	0	0	0	0	0	0	0	0	0	0	0	0	0	0	0	0	0	0	0	3	0	0	0	0	0	0	0	0	0	0	0	0	0	0	0	0	0	0	0	0	0	0	0
Bacteroidota	Chitinophagaceae	Cnuella	1	0	0	0	0	0	0	0	0	0	0	0	0	0	0	0	0	0	0	0	0	0	0	0	0	0	0	0	0	0	0	0	0	0	0	0	0	0	0	0	0	0	0	0	0	0	0
Bacteroidota	Chitinophagaceae	Edaphobaculum	3	15	82	0	0	0	0	0	0	0	0	0	0	0	0	0	0	0	0	0	0	0	0	0	0	0	0	0	0	0	0	0	0	0	0	0	0	0	0	0	0	0	0	0	0	0	0
Bacteroidota	Chitinophagaceae	Ferruginibacter	0	5	31	0	0	0	0	0	0	0	0	0	0	0	0	0	0	0	0	0	0	0	0	0	0	0	0	0	0	0	0	0	0	0	0	0	0	0	0	0	0	0	0	0	0	0	0
Bacteroidota	Chitinophagaceae	Flavisolibacter	1	2	14	0	0	0	0	1	0	0	0	0	0	0	0	0	0	0	0	0	0	0	0	0	0	0	0	0	0	0	0	0	0	0	0	0	0	0	0	0	0	0	0	0	0	0	0
Bacteroidota	Chitinophagaceae	Flavitalea	1	0	0	0	0	0	0	0	0	0	0	0	0	0	0	0	0	0	0	0	0	0	0	0	0	0	0	0	0	0	0	1	0	0	0	0	0	0	0	0	0	0	0	0	0	0	0
Bacteroidota	Chitinophagaceae	Niabella	0	0	3	0	0	0	0	0	0	0	0	0	0	0	0	0	0	0	0	0	0	0	0	0	0	0	0	0	0	0	0	0	0	0	0	0	0	0	0	0	0	0	0	0	0	0	0
Bacteroidota	Chitinophagaceae	Niastella	0	2	0	0	0	0	0	0	0	0	0	0	0	0	0	0	0	0	0	0	0	0	0	0	0	0	0	0	0	0	0	0	0	0	0	0	0	0	0	0	0	0	0	0	0	0	0
Bacteroidota	Chitinophagaceae	Parasegetibacter	0	0	3	0	0	0	0	0	0	0	0	0	0	0	0	0	0	0	0	0	0	0	0	0	0	0	0	0	0	0	0	0	0	0	0	0	0	0	0	0	0	0	0	0	0	0	0
Bacteroidota	Chitinophagaceae	Pseudoflavitalea	0	0	1	0	0	0	0	0	0	0	0	0	0	0	0	0	0	0	0	0	0	0	0	0	0	0	0	0	0	0	0	0	0	0	0	0	0	0	0	0	0	0	0	0	0	0	0
Bacteroidota	Chitinophagaceae	Rurimicrobium	1	0	0	0	0	0	0	0	0	0	0	0	0	0	0	0	0	0	0	0	0	0	0	0	0	0	0	0	0	0	0	0	0	0	0	0	0	0	0	0	0	0	0	0	0	0	0
Bacteroidota	Chitinophagaceae	Segetibacter	0	2	9	0	0	0	0	0	0	0	0	0	0	0	0	0	0	0	0	0	0	0	0	0	0	0	0	0	0	0	0	0	0	0	0	0	0	0	0	0	0	0	0	0	0	0	0
Bacteroidota	Chitinophagaceae	Taibaiella	1	9	76	0	0	0	0	0	0	0	0	0	0	0	0	0	0	0	0	0	0	0	0	0	0	0	0	0	0	0	0	0	0	0	0	0	0	0	0	1	0	0	0	0	0	0	0
Bacteroidota	Chitinophagaceae	Terrimonas	0	4	24	0	0	0	0	0	0	0	0	0	0	0	0	0	0	0	0	0	0	0	0	0	0	0	0	0	0	0	0	0	0	0	0	0	0	0	0	0	0	0	0	0	0	0	0
Bacteroidota	Chitinophagales_unclassified	Chitinophagales_unclassified	0	0	1	0	0	0	0	0	0	0	0	0	0	0	0	0	0	0	0	0	0	0	0	0	0	0	0	0	0	0	0	0	0	0	0	0	0	0	0	0	0	0	0	0	0	0	0
Bacteroidota	Crocinitomicaceae	Crocinitomicaceae_unclassified	0	0	15	0	0	0	0	0	0	0	0	0	0	0	0	0	0	0	0	0	0	0	0	0	0	0	0	0	0	0	0	0	0	0	0	0	0	0	0	0	0	0	0	0	0	0	0
Bacteroidota	Crocinitomicaceae	Fluviicola	0	4	30	0	0	0	0	0	0	0	0	0	0	0	0	0	0	0	0	0	0	0	0	0	0	0	0	0	0	0	0	0	0	0	0	0	0	0	0	0	0	0	0	0	0	0	0
Bacteroidota	Cyclobacteriaceae	Cyclobacteriaceae_unclassified	0	1	2	0	0	0	1	0	0	0	0	0	0	0	0	0	0	0	0	0	0	0	0	0	0	0	0	0	0	0	0	0	0	0	0	0	0	0	0	0	0	0	0	0	0	0	0
Bacteroidota	Cytophagaceae	Cytophaga	0	6	26	0	0	0	0	0	0	0	0	0	0	0	0	0	0	0	0	0	0	0	0	0	0	0	0	0	0	0	0	0	0	0	0	0	0	0	0	0	0	0	0	0	0	0	0
Bacteroidota	Cytophagaceae	Cytophagaceae_unclassified	0	0	2	0	0	0	0	0	0	0	0	0	0	0	0	0	0	0	0	0	0	0	0	0	0	0	0	0	0	0	0	0	0	0	0	0	0	0	0	0	0	0	0	0	0	0	0
Bacteroidota	Cytophagaceae	Rhodocytophaga	0	2	5	0	0	0	0	0	0	0	0	0	0	0	0	0	0	0	0	0	0	0	0	0	0	0	0	0	0	0	0	0	0	0	0	0	0	0	0	0	0	0	0	0	0	0	0
Bacteroidota	Cytophagaceae	Siphonobacter	2	0	0	0	0	0	0	0	0	0	0	0	0	0	0	0	0	0	0	0	0	0	0	0	0	0	0	0	0	0	0	0	0	0	0	0	0	0	0	0	0	0	0	0	0	0	0
Bacteroidota	Cytophagales_unclassified	Cytophagales_unclassified	0	0	2	0	0	0	0	0	0	0	0	0	0	0	0	0	0	0	0	0	0	0	0	2	0	0	0	0	0	0	0	0	0	0	0	0	0	0	0	0	0	0	0	0	0	0	0
Bacteroidota	Dysgonomonadaceae	Dysgonomonadaceae_unclassified	0	0	1	0	0	0	0	0	0	0	0	0	0	0	0	0	0	0	0	0	0	0	0	0	0	0	0	0	0	0	0	0	0	0	0	0	0	0	0	0	0	0	0	0	0	0	0
Bacteroidota	Dysgonomonadaceae	Dysgonomonas	0	0	0	0	0	1	0	0	115	0	0	0	0	0	0	0	0	0	0	0	0	0	0	0	0	0	0	0	0	0	0	0	19	0	0	0	0	0	1	0	0	1	0	0	0	0	0
Bacteroidota	env.OPS_17	env.OPS_17_ge	1	3	24	0	0	0	0	0	0	0	0	0	0	0	0	0	0	0	0	0	0	0	0	0	0	0	0	0	0	0	0	1	0	0	0	0	0	0	0	0	0	0	0	0	0	0	0
Bacteroidota	F082	F082_ge	9	0	0	2	1	2	0	1	0	0	7	0	9	6	1	0	8	0	1	7	3	1	0	10	2	8	1	1	5	1	2	0	0	3	1	1	16	8	9	1	7	1	7	2	2	0	3
Bacteroidota	Flavobacteriaceae	Arenibacter	1	0	0	0	0	0	0	0	0	0	0	0	0	0	0	0	0	0	0	0	0	0	0	0	0	0	0	0	0	0	0	0	0	0	0	0	0	0	0	0	0	0	0	0	0	0	0
Bacteroidota	Flavobacteriaceae	Capnocytophaga	0	0	0	0	0	0	0	0	0	0	0	0	0	0	0	0	0	0	0	0	0	0	0	0	0	0	0	0	0	0	0	0	0	0	2	0	2	0	0	0	0	0	0	0	0	0	0
Bacteroidota	Flavobacteriaceae	Flavobacteriaceae_unclassified	3	1	21	0	431	13	3	8	13	1	44	0	1	24	11	0	14	0	23033	1	0	9	7	3	3	6	17	0	8	2	0	1	1	2	11	0	4	13	28	1	32	3	12136	0	3	9	14
Bacteroidota	Flavobacteriaceae	Flavobacterium	65	113	1065	51	2691	361	299	1846	1349	9579	14576	27971	6855	54290	33370	13627	32270	14849	3605	27334	13256	18095	52441	41734	23312	16606	35090	28	239	178	33	30	58	49459	28840	5647	4546	2599	33023	2487	4477	26774	2316	7567	20992	32685	41821
Bacteroidota	Flavobacteriaceae	Myroides	0	3	7	14	144	14	29	57	6	8	1	0	1	55	51	2	1	1	21	0	0	2	16	0	0	18602	4875	15	1	1	1	1	0	8	0	0	1	53	33	37	1	1	25	0	2	10	18
Bacteroidota	Flavobacteriales_unclassified	Flavobacteriales_unclassified	0	0	0	0	0	0	0	0	0	0	0	0	0	1	0	0	0	0	0	0	0	0	0	0	0	0	0	0	0	0	0	0	0	0	0	0	0	0	0	0	0	0	0	0	0	1	0
Bacteroidota	Hymenobacteraceae	Adhaeribacter	0	4	11	0	0	0	0	0	0	0	0	0	0	0	0	0	0	0	0	0	0	0	0	0	0	0	0	0	0	0	0	0	0	0	0	0	0	0	0	0	0	0	0	0	0	0	0
Bacteroidota	Hymenobacteraceae	Hymenobacter	103	133	987	0	0	0	1	3	0	0	0	0	0	0	0	0	0	0	0	0	0	0	0	2	0	0	0	1	0	0	0	0	0	0	0	0	0	0	0	0	0	0	0	1	0	0	0
Bacteroidota	Hymenobacteraceae	Pontibacter	0	0	0	0	0	0	0	0	0	0	0	0	0	0	0	0	0	0	0	0	0	0	0	0	0	0	0	0	0	0	0	0	0	0	0	0	0	0	0	0	0	0	0	0	0	0	0
Bacteroidota	Kapabacteriales_fa	Kapabacteriales_ge	0	1	2	0	0	0	0	0	0	0	0	0	0	0	0	0	0	0	0	0	0	0	0	0	0	0	0	0	0	0	0	0	0	0	0	0	0	0	0	0	0	0	0	0	0	0	0
Bacteroidota	KD3-93	KD3-93_ge	0	1	0	0	0	0	0	0	0	0	0	0	0	0	0	0	0	0	0	0	0	0	0	0	0	0	0	0	0	0	0	0	0	0	0	0	0	0	0	0	0	0	0	0	0	0	0
Bacteroidota	Marinifilaceae	Odoribacter	0	0	1	0	0	0	0	0	0	0	0	0	0	0	0	0	0	0	0	0	0	0	0	0	0	0	0	0	1	0	0	0	0	0	0	0	0	0	0	0	1	0	0	0	0	0	0
Bacteroidota	Microscillaceae	Chryseolinea	0	0	2	0	0	0	0	0	0	0	0	0	0	0	0	0	0	0	0	0	0	0	0	0	0	0	0	0	0	0	0	0	0	0	0	0	0	0	0	0	0	0	0	0	0	0	0
Bacteroidota	Microscillaceae	Flexibacter	0	1	4	0	0	0	0	1	0	0	0	0	0	0	0	0	0	0	0	0	0	0	0	0	0	0	0	0	0	0	0	0	0	0	0	0	0	0	0	0	0	0	0	0	0	0	0
Bacteroidota	Microscillaceae	Microscillaceae_unclassified	0	0	2	0	0	0	0	0	0	0	0	0	0	0	0	0	0	0	0	0	0	0	0	0	0	0	0	0	0	0	0	0	0	0	0	0	0	0	0	0	0	0	0	0	0	0	0
Bacteroidota	Microscillaceae	Ohtaekwangia	0	0	13	0	0	0	0	0	0	0	0	0	0	0	0	0	0	0	0	0	0	0	0	0	0	0	0	0	0	0	0	0	0	0	0	0	0	0	0	0	0	0	0	0	0	0	0
Bacteroidota	Muribaculaceae	Muribaculaceae_ge	577	768	639	5	36	0	1095	392	661	25	193	61	26	16	24	14	32	23	18	106	1	5	0	329	8	14	14	621	60	2	219	95	304	112	207	73	60	23	23	356	129	611	609	122	1	394	0
Bacteroidota	Muribaculaceae	Muribaculaceae_unclassified	0	2	0	0	1	0	2	1	2	0	0	1	0	1	0	0	0	0	0	0	0	0	0	0	0	0	0	6	8	0	0	0	0	6	1	0	6	9	2	1	8	2	1	0	0	0	0
Bacteroidota	NS11-12_marine_group	NS11-12_marine_group_ge	0	0	2	0	0	0	0	0	0	0	0	0	0	0	0	0	0	0	0	0	0	0	0	0	0	0	0	0	0	0	0	0	0	0	0	0	0	0	0	0	0	0	0	0	0	0	0
Bacteroidota	NS9_marine_group	NS9_marine_group_ge	0	2	1	0	0	0	0	0	0	0	0	0	0	0	0	0	0	0	0	0	0	0	0	0	0	0	0	0	0	0	0	0	0	0	0	0	0	0	0	0	0	0	0	0	0	0	0
Bacteroidota	p-251-o5	p-251-o5_ge	0	0	0	0	0	0	0	0	0	0	0	0	0	1	0	0	0	0	0	1	0	0	0	0	0	0	0	0	0	0	0	0	0	0	0	0	0	1	0	0	0	0	0	0	0	0	0
Bacteroidota	p-2534-18B5_gut_group	p-2534-18B5_gut_group_ge	0	1	1	0	0	0	0	0	0	0	0	0	0	0	0	0	0	0	0	0	0	0	0	0	0	0	0	0	0	0	0	0	0	0	0	0	0	0	0	0	0	0	0	0	0	0	0
Bacteroidota	Paludibacteraceae	Paludibacteraceae_unclassified	0	0	0	0	0	0	0	0	0	0	0	0	0	0	0	0	0	0	0	0	0	0	0	0	0	0	0	0	0	0	0	0	0	0	0	0	0	0	0	0	0	0	1	0	0	0	0
Bacteroidota	Porphyromonadaceae	Porphyromonas	0	1	0	0	0	0	0	0	0	0	0	0	0	0	0	0	0	0	0	0	0	0	0	0	0	0	0	0	0	1	0	0	0	0	0	0	1	0	0	0	0	0	0	0	0	1	0
Bacteroidota	Prevotellaceae	Alloprevotella	0	1	4	0	0	0	0	0	0	0	0	0	0	0	0	0	0	0	0	0	0	0	0	0	0	0	0	1	2	4	0	0	0	0	0	0	5	2	0	1	4	0	0	0	0	0	0
Bacteroidota	Prevotellaceae	Prevotella	5	0	0	8	10	4	1	0	3	2	5	0	44	10	0	4	60	3	9	71	1	2	0	12	5	4	0	5	4	2	3	0	0	2	4	3	15	28	33	1	4	1	11	3	3	4	14
Bacteroidota	Prevotellaceae	Prevotellaceae_Ga6A1_group	0	0	0	0	4	0	0	0	0	0	0	0	1	0	0	0	2	0	0	0	0	0	0	0	0	0	0	0	0	0	0	0	0	0	0	0	0	0	0	0	0	0	0	0	0	0	0
Bacteroidota	Prevotellaceae	Prevotellaceae_NK3B31_group	0	0	0	0	0	0	0	0	0	1	0	0	1	0	0	0	2	0	0	1	0	0	0	0	0	0	0	0	0	0	0	0	0	0	0	0	0	0	0	0	0	0	0	0	0	0	0
Bacteroidota	Prevotellaceae	Prevotellaceae_UCG-001	384	643	381	8	11	2	942	304	286	9	71	35	17	8	12	8	16	7	7	72	1	2	0	106	3	8	7	544	12	3	202	62	139	62	91	32	43	22	12	278	71	246	339	82	2	187	3
Bacteroidota	Prevotellaceae	Prevotellaceae_UCG-003	0	1	1	0	0	0	0	0	1	0	0	1	2	0	0	0	1	0	0	4	0	0	0	2	2	0	0	30	37	5	0	0	0	13	3	1	49	70	10	10	55	14	7	5	1	0	4
Bacteroidota	Prevotellaceae	Prevotellaceae_UCG-004	1	2	4	0	1	0	0	0	0	0	0	0	1	0	0	0	1	0	0	1	0	0	0	0	0	0	0	4	5	1	0	0	0	2	0	0	12	6	1	1	11	4	1	0	0	1	1
Bacteroidota	Prevotellaceae	Prevotellaceae_unclassified	2	2	8	0	2	0	2	0	0	0	4	0	3	0	1	0	8	0	0	8	0	0	0	4	1	0	0	4	2	1	0	1	1	9	2	0	13	42	5	1	6	1	1	1	1	2	1
Bacteroidota	Prevotellaceae	Prevotellaceae_YAB2003_group	0	0	0	0	1	0	0	0	0	0	0	0	0	0	0	0	3	0	0	2	0	0	0	0	0	1	0	0	0	0	0	0	0	0	0	0	0	0	1	0	0	0	1	0	0	0	0
Bacteroidota	Prolixibacteraceae	WCHB1-32	0	0	1	0	0	0	0	0	0	0	0	0	0	0	0	0	0	0	0	0	0	0	0	0	0	0	0	0	0	0	0	0	0	0	0	0	0	0	0	0	0	0	0	0	0	0	0
Bacteroidota	Rhodothermaceae	Rhodothermaceae_unclassified	0	0	0	0	0	0	0	0	0	0	0	0	0	0	0	0	0	5	0	0	0	0	0	0	0	0	0	0	0	0	0	0	0	0	0	0	0	0	0	0	0	0	0	0	0	0	0
Bacteroidota	Rhodothermaceae	Rubrivirga	1	1	3	0	0	0	0	0	0	0	0	0	0	0	0	0	0	0	0	0	0	0	0	0	0	0	0	0	0	0	0	0	0	0	0	0	0	0	0	0	0	0	0	0	0	0	0
Bacteroidota	Rhodothermia_unclassified	Rhodothermia_unclassified	0	0	0	0	0	0	0	0	0	0	0	0	0	1	0	0	0	0	0	0	0	0	0	0	0	0	0	0	0	0	0	0	0	0	0	0	0	0	0	0	0	0	0	0	0	0	0
Bacteroidota	Rikenellaceae	Alistipes	0	2	9	0	0	0	0	0	0	0	0	0	0	1	0	0	0	0	0	0	0	0	0	2	0	0	0	5	24	5	0	0	0	2	2	0	34	40	7	5	32	7	2	1	2	0	2
Bacteroidota	Rikenellaceae	dgA-11_gut_group	0	0	1	0	0	0	0	0	0	0	0	0	0	0	0	0	0	0	0	0	0	0	0	0	0	0	0	1	4	1	0	0	0	0	0	0	3	2	0	1	4	1	0	0	0	0	0
Bacteroidota	Rikenellaceae	Rikenellaceae_RC9_gut_group	5	1	13	0	1	2	0	0	0	0	3	0	3	1	0	0	1	0	0	3	0	0	0	1	0	1	0	43	67	15	0	0	1	13	0	9	131	149	22	25	126	19	9	3	6	3	2
Bacteroidota	Rikenellaceae	Rikenellaceae_unclassified	0	0	0	0	0	0	0	0	0	0	0	0	0	0	0	0	0	0	0	0	0	0	0	0	0	0	0	1	2	0	0	0	0	0	0	0	2	1	0	0	4	0	0	0	0	0	0
Bacteroidota	Rikenellaceae	U29-B03	0	0	0	0	0	0	0	0	0	0	0	0	0	0	0	0	0	0	0	1	0	0	0	0	0	0	0	0	0	0	0	0	0	0	0	0	0	3	0	1	0	0	0	0	0	0	0
Bacteroidota	Sphingobacteriaceae	Arcticibacter	1	2	18	0	0	0	0	0	0	0	0	0	0	0	0	0	0	0	0	0	0	0	0	0	0	0	0	0	0	0	0	0	0	0	0	0	0	0	0	0	0	0	0	0	0	0	0
Bacteroidota	Sphingobacteriaceae	Mucilaginibacter	5	3	41	0	0	0	0	0	0	0	0	0	0	0	0	0	0	0	0	0	0	0	0	0	0	0	0	0	0	0	0	0	0	0	0	0	0	0	0	0	0	0	0	0	0	0	0
Bacteroidota	Sphingobacteriaceae	Nubsella	1	1	17	0	0	0	0	0	0	0	0	0	0	0	0	0	0	0	0	0	0	0	0	0	0	0	0	0	0	0	0	0	0	0	0	0	0	0	0	0	0	0	0	0	0	0	0
Bacteroidota	Sphingobacteriaceae	Olivibacter	0	1	1	1	13	5	0	7	6	4	968	332	16	2	5	113	1400	9	250	197	114	2254	0	89	16	0	0	0	4	0	0	0	1	0	70	4	3	0	0	6	4	0	5	2	14	133	0
Bacteroidota	Sphingobacteriaceae	Parapedobacter	3	0	3	3	36	9	1	2	16	1	4	3	1427	0	0	1017	1829	3	5	1	1094	1	0	3	0	0	0	0	10	6	0	0	1	0	4	4	2312	0	0	114	126	2	3	1	947	0	5
Bacteroidota	Sphingobacteriaceae	Pedobacter	68	317	2338	0	0	0	1	1	0	0	0	0	0	0	0	0	0	0	0	0	0	0	0	0	0	0	0	0	0	0	0	0	0	0	0	0	0	0	0	2	0	0	0	0	0	0	0
Bacteroidota	Sphingobacteriaceae	Pelobium	0	0	0	0	0	0	0	0	0	0	0	0	0	0	0	0	0	0	0	0	0	0	0	0	0	0	0	0	0	0	0	0	0	0	0	0	0	0	0	0	0	0	0	0	0	2	0
Bacteroidota	Sphingobacteriaceae	Pseudosphingobacterium	0	0	1	0	0	0	0	0	0	0	0	0	0	0	0	0	0	0	0	0	0	0	0	0	0	0	0	0	0	0	0	0	0	0	0	0	0	0	0	0	0	0	0	0	0	0	0
Bacteroidota	Sphingobacteriaceae	Solitalea	1	0	0	0	0	0	0	0	0	0	0	0	0	0	0	0	0	0	0	0	0	0	0	0	0	0	0	0	0	0	0	0	0	0	0	0	0	0	0	0	0	0	0	0	0	0	0
Bacteroidota	Sphingobacteriaceae	Sphingobacteriaceae_unclassified	223	56	300	0	4	3	7	5	2	2	22	16	23	3	0	3	77	802	21	22	19	104	8	2	5	46	3	1	3	0	1	0	0	1	6	0	12	0	6	6	0	893	6	2	7	18	6
Bacteroidota	Sphingobacteriaceae	Sphingobacterium	265	58	160	237	6157	2098	974	7416	2472	143967	111732	88119	66552	60731	87142	70479	189803	163567	135387	133068	88858	198581	223028	127425	148552	81819	115344	151	758	366	91	112	200	48115	106486	10629	47620	5968	17618	21972	18133	116067	12315	10480	63643	128828	22277
Bacteroidota	Sphingobacteriales_unclassified	Sphingobacteriales_unclassified	1	0	1	0	0	0	0	0	0	0	0	0	0	0	0	0	0	0	1	0	0	0	0	0	0	0	0	0	0	0	0	0	0	0	1	0	0	0	0	0	0	0	0	0	0	0	0
Bacteroidota	Spirosomaceae	Dyadobacter	36	102	1054	0	0	0	0	5	0	0	0	0	0	0	0	0	0	0	0	0	0	0	0	0	0	0	0	0	0	0	0	0	0	0	0	0	0	0	0	0	0	0	0	0	0	0	0
Bacteroidota	Spirosomaceae	Fibrella	2	1	6	0	0	0	0	0	0	0	0	0	0	0	0	0	0	0	0	0	0	0	0	0	0	0	0	0	0	0	0	0	0	0	0	0	0	0	0	0	0	0	0	0	0	0	0
Bacteroidota	Spirosomaceae	Larkinella	31	1	3	0	0	0	0	0	0	0	0	0	0	0	0	0	0	0	0	0	0	0	0	0	0	0	0	0	0	0	0	0	0	0	0	0	0	0	0	0	0	0	0	0	0	0	0
Bacteroidota	Spirosomaceae	Leadbetterella	0	0	1	0	0	0	0	0	0	0	0	0	0	0	0	0	0	0	0	0	0	0	0	0	0	0	0	0	0	0	0	0	0	0	0	0	0	0	0	0	0	0	0	0	0	0	0
Bacteroidota	Spirosomaceae	Persicitalea	0	0	1	0	0	0	0	0	0	0	0	0	0	0	0	0	0	0	0	0	0	0	0	0	0	0	0	0	0	0	0	0	0	0	0	0	0	0	0	0	0	0	0	0	0	0	0
Bacteroidota	Spirosomaceae	Spirosoma	9	2	39	0	0	0	0	0	0	0	0	0	0	0	0	0	0	0	0	0	0	0	0	4	0	0	0	0	0	0	0	0	0	0	0	0	0	0	0	0	0	0	0	0	0	0	0
Bacteroidota	Spirosomaceae	Spirosomaceae_unclassified	0	0	2	0	0	0	0	0	0	0	0	0	0	0	0	0	0	0	0	0	0	0	0	0	0	0	0	0	0	0	0	0	0	0	0	0	0	0	0	0	0	0	0	0	0	0	0
Bacteroidota	Tannerellaceae	Macellibacteroides	0	0	2	0	0	0	0	0	0	0	0	0	0	0	0	0	0	0	0	0	0	0	0	0	0	0	0	0	0	0	0	0	0	0	0	0	0	0	0	0	0	0	0	0	0	0	0
Bacteroidota	Tannerellaceae	Parabacteroides	0	0	1	0	0	0	0	0	0	0	1	0	0	0	0	0	0	0	0	0	0	0	0	0	0	0	0	1	0	0	0	0	0	0	0	0	5	0	0	0	1	0	0	0	0	0	0
Bacteroidota	Tannerellaceae	Tannerella	0	0	0	0	0	0	0	0	0	0	0	0	0	0	0	0	0	0	0	0	0	0	0	0	0	0	0	0	0	0	0	0	0	0	0	0	0	1	0	0	0	0	0	0	0	0	0
Bacteroidota	Tannerellaceae	Tannerellaceae_ge	3	3	3	0	1	0	3	1	2	1	1	0	0	1	0	0	1	0	1	0	0	0	0	1	0	1	1	1	1	0	1	1	1	0	1	0	1	0	0	0	0	1	0	2	0	1	0
Bacteroidota	Tannerellaceae	Tannerellaceae_unclassified	101	158	99	2	1	0	225	84	104	1	25	6	2	2	4	5	1	8	2	20	1	0	0	34	1	3	3	124	5	0	35	21	30	15	28	10	12	1	2	73	24	94	91	33	0	48	0
Bacteroidota	Weeksellaceae	Algoriella	0	0	1	0	0	0	0	0	0	0	0	0	0	0	0	0	0	0	0	0	0	0	0	0	0	0	0	0	0	0	0	0	0	0	0	0	0	0	0	0	0	0	0	0	0	0	0
Bacteroidota	Weeksellaceae	Bergeyella	2	0	0	0	0	0	0	0	0	0	0	0	0	0	0	0	0	0	0	0	0	0	0	0	0	0	0	0	0	0	0	0	0	0	0	0	0	0	0	0	0	0	0	0	0	0	0
Bacteroidota	Weeksellaceae	Chishuiella	0	9	17	0	0	0	0	1	0	0	0	0	0	0	0	0	0	0	0	0	0	0	0	0	0	0	0	0	0	0	0	0	0	0	0	0	0	0	0	0	0	0	0	0	0	0	0
Bacteroidota	Weeksellaceae	Chryseobacterium	46	120	818	0	2	2	0	1	1	0	42	11	6	0	0	0	605	0	1	12	1	0	0	0	10	0	0	0	0	0	1	0	0	0	1	0	8	0	1	9	3	0	1	1	0	0	0
Bacteroidota	Weeksellaceae	Cloacibacterium	0	0	0	0	0	0	0	0	0	0	0	0	0	0	0	0	0	0	0	0	0	0	0	0	0	0	0	0	0	0	0	0	0	0	0	0	1	0	0	0	0	0	0	0	0	0	0
Bacteroidota	Weeksellaceae	Empedobacter	9	2	3	0	0	0	0	0	0	0	0	0	0	6	0	0	0	0	0	0	0	0	0	0	0	0	0	0	0	0	0	0	0	0	0	0	0	6	0	0	0	0	0	0	0	0	0
Bacteroidota	Weeksellaceae	Moheibacter	0	4	43	0	5	0	7	20	0	0	0	0	1	113	0	0	0	10	3	0	0	0	0	0	0	3	324	0	0	1	0	0	0	0	0	0	1	232	8	16	0	34	8	0	1	1	6
Bacteroidota	Weeksellaceae	Weeksellaceae_ge	0	0	1	0	0	0	0	0	0	0	0	0	0	0	0	0	0	0	0	0	0	0	0	0	0	0	0	0	0	0	0	0	0	0	0	0	0	0	0	0	0	0	0	0	0	0	0
Bacteroidota	Weeksellaceae	Weeksellaceae_unclassified	2	4	28	0	0	0	0	1	0	1	2	0	0	0	0	0	0	0	0	0	1	0	0	1	0	0	0	0	0	0	0	0	0	0	0	0	0	0	0	0	0	0	0	0	0	0	0
Bdellovibrionota	0319-6G20_fa	0319-6G20_ge	2	2	17	0	0	0	0	0	0	0	0	0	0	0	0	0	0	0	0	0	0	0	0	0	0	0	0	0	0	0	0	0	0	0	0	0	0	0	0	0	0	0	0	0	0	0	0
Bdellovibrionota	Bacteriovoracaceae	Bacteriovorax	0	0	6	0	0	0	0	0	0	0	0	0	0	0	0	0	0	0	0	0	0	0	0	0	0	0	0	0	0	0	0	0	0	0	0	0	0	0	0	0	0	0	0	0	0	0	0
Bdellovibrionota	Bacteriovoracaceae	Peredibacter	3	6	57	0	0	0	0	0	0	0	0	0	0	0	0	0	0	0	0	0	0	0	0	0	0	0	0	0	0	0	0	0	0	0	0	0	0	0	0	0	0	0	0	0	0	0	0
Bdellovibrionota	Bdellovibrionaceae	Bdellovibrio	4	9	86	0	0	0	0	0	0	0	0	0	0	0	0	0	0	0	0	0	0	0	0	0	0	0	0	0	0	0	0	0	0	0	0	0	0	0	0	0	0	0	0	0	0	0	0
Bdellovibrionota	Bdellovibrionaceae	OM27_clade	0	1	6	0	0	0	0	0	0	0	0	0	0	0	0	0	0	0	0	0	0	0	0	0	0	0	0	0	0	0	0	0	0	0	0	0	0	0	0	0	0	0	0	0	0	0	0
Bdellovibrionota	Bdellovibrionota_unclassified	Bdellovibrionota_unclassified	0	0	1	0	0	0	0	0	0	0	0	0	0	0	0	0	0	0	0	0	0	0	0	0	0	0	0	0	0	0	0	0	0	0	0	0	0	0	0	0	0	0	0	0	0	0	0
Bdellovibrionota	Oligoflexales_fa	Oligoflexus	1	9	50	0	0	0	0	0	0	0	0	0	0	0	0	0	0	0	0	0	0	0	0	0	0	0	0	0	0	0	0	0	0	0	0	0	0	0	0	0	0	0	0	0	0	0	0
Campilobacterota	Arcobacteraceae	Arcobacter	3	1	3	0	0	0	0	0	0	0	0	0	0	0	0	0	0	0	0	0	0	0	0	0	0	0	0	0	0	0	0	0	0	0	0	0	0	0	0	0	0	0	0	0	0	0	0
Campilobacterota	Arcobacteraceae	Arcobacteraceae_unclassified	0	0	1	0	0	0	0	0	0	0	0	0	0	0	0	0	0	0	0	0	0	0	0	0	0	0	0	0	0	0	0	0	0	0	0	0	0	0	0	0	0	0	0	0	0	0	0
Campilobacterota	Arcobacteraceae	Pseudarcobacter	0	1	0	0	0	0	0	0	0	0	0	0	0	0	0	0	0	0	0	0	0	0	0	0	0	0	0	0	0	0	0	0	0	0	0	0	0	0	0	0	0	0	0	0	0	0	0
Campilobacterota	Campylobacteraceae	Campylobacter	0	0	0	0	0	0	1	0	0	0	0	1	1	0	0	0	0	0	0	0	0	0	0	0	0	0	0	0	0	0	1	0	0	0	0	0	0	1	0	0	0	0	0	0	0	0	0
Campilobacterota	Campylobacterales_unclassified	Campylobacterales_unclassified	0	0	0	0	0	0	0	0	0	0	0	0	0	1	0	0	0	0	0	0	0	0	0	0	0	0	0	0	0	0	0	0	0	0	0	0	0	0	0	0	0	0	0	0	0	0	0
Campilobacterota	Helicobacteraceae	Helicobacter	1	0	0	0	0	0	1	0	1	0	3	1	7	4	2	0	0	1	5	12	2	0	0	12	1	2	0	2	1	0	0	0	0	1	0	0	2	3	0	1	1	1	2	0	1	0	1
Campilobacterota	Helicobacteraceae	Helicobacteraceae_unclassified	0	0	0	0	0	0	0	0	0	0	1	0	0	0	0	0	0	0	0	0	0	0	0	0	0	0	0	0	0	0	0	0	0	0	0	0	0	0	0	0	0	0	0	0	0	0	0
Chloroflexi	A4b	A4b_ge	1	4	22	0	0	0	0	0	0	0	0	0	0	0	0	0	0	0	0	0	0	0	0	0	0	0	0	0	0	0	0	0	0	0	0	0	0	0	0	0	0	0	0	0	0	0	0
Chloroflexi	AKIW781	AKIW781_ge	2	1	8	0	0	0	0	0	0	0	0	0	0	0	0	0	0	0	0	0	0	0	0	0	0	0	0	0	0	0	0	0	0	0	0	0	0	0	0	0	0	0	0	0	0	0	0
Chloroflexi	AKYG1722	AKYG1722_ge	0	0	1	0	0	0	0	0	0	0	0	0	0	0	0	0	0	0	0	0	0	0	0	0	0	0	0	0	0	0	0	0	0	0	0	0	0	0	0	0	0	0	0	0	0	0	0
Chloroflexi	Anaerolineaceae	Anaerolineaceae_unclassified	0	0	0	0	0	0	0	0	0	0	0	0	1	0	0	0	0	0	0	0	0	0	0	0	0	0	0	0	0	0	0	0	0	0	0	0	0	0	1	0	0	0	0	0	0	0	0
Chloroflexi	Anaerolineaceae	Bellilinea	0	0	0	0	0	0	0	0	0	1	0	0	0	0	0	0	0	0	0	0	0	0	0	0	0	0	0	0	0	0	0	0	0	0	0	0	0	0	0	0	0	0	0	0	0	0	0
Chloroflexi	Anaerolineae_unclassified	Anaerolineae_unclassified	0	1	0	1	0	0	0	0	0	0	1	0	7	11	0	0	2	5	1	0	0	0	0	2	0	1	0	1	0	0	0	0	0	0	0	0	0	3	2	0	0	0	0	1	0	0	0
Chloroflexi	C0119_fa	C0119_ge	0	0	1	0	0	0	0	0	0	0	0	0	0	0	0	0	0	0	0	0	0	0	0	0	0	0	0	0	0	0	0	0	0	0	0	0	0	0	0	0	0	0	0	0	0	0	0
Chloroflexi	Chloroflexaceae	Chloroflexaceae_unclassified	0	0	1	0	0	0	0	0	0	0	0	0	0	0	0	0	0	0	0	0	0	0	0	0	0	0	0	0	0	0	0	0	0	0	0	0	0	0	0	0	0	0	0	0	0	0	0
Chloroflexi	Chloroflexaceae	Chloronema	0	0	2	0	0	0	0	0	0	0	0	0	0	0	0	0	0	0	0	0	0	0	0	0	0	0	0	0	0	0	0	0	0	0	0	0	0	0	0	0	0	0	0	0	0	0	0
Chloroflexi	Chloroflexales_unclassified	Chloroflexales_unclassified	0	1	0	0	0	0	0	0	0	0	0	0	0	0	0	0	0	0	0	0	0	0	0	0	0	0	0	0	0	0	0	0	0	0	0	0	0	0	0	0	0	0	0	0	0	0	0
Chloroflexi	Chloroflexi_unclassified	Chloroflexi_unclassified	8	0	0	7	1	1	6	0	3	1	7	3	18	12	0	1	10	1	4	45	8	1	0	48	1	0	1	10	11	4	2	0	1	0	3	0	40	5	3	0	9	10	3	3	4	2	3
Chloroflexi	Gitt-GS-136_fa	Gitt-GS-136_ge	0	1	3	0	0	0	0	0	0	0	0	0	0	0	0	0	0	0	0	0	0	0	0	0	0	0	0	0	0	0	0	0	0	0	0	0	0	0	0	0	0	0	0	0	0	0	0
Chloroflexi	Herpetosiphonaceae	Herpetosiphon	0	2	7	0	0	0	0	0	0	0	0	0	0	0	0	0	0	0	0	0	0	0	0	0	0	0	0	0	0	0	0	0	0	0	0	0	0	0	0	0	0	0	0	0	0	0	0
Chloroflexi	JG30-KF-CM45	JG30-KF-CM45_ge	1	6	19	0	0	1	0	0	0	0	42	1	8	0	0	1	46	9	1	0	41	0	1	0	0	0	0	0	0	0	0	0	0	0	285	7	58	0	0	14	0	13	3	1	167	0	1
Chloroflexi	KD4-96_fa	KD4-96_ge	2	1	29	0	0	0	0	0	0	0	0	0	0	0	0	0	0	0	0	0	0	0	0	0	0	0	0	0	0	0	0	0	0	0	0	0	0	0	0	0	0	0	0	0	0	0	0
Chloroflexi	Ktedonobacteraceae	1959-1	0	0	1	0	0	0	0	0	0	0	0	0	0	0	0	0	0	0	0	0	0	0	0	0	0	0	0	0	0	0	0	0	0	0	0	0	0	0	0	0	0	0	0	0	0	0	0
Chloroflexi	OLB14_fa	OLB14_ge	0	1	0	0	0	0	0	0	0	0	0	0	0	0	0	0	0	0	0	0	0	0	0	0	0	0	0	0	0	0	0	0	0	0	0	0	0	0	0	0	0	0	0	0	0	0	0
Chloroflexi	RBG-13-54-9_fa	RBG-13-54-9_ge	0	0	1	0	0	0	0	0	0	0	0	0	0	0	0	0	0	0	0	0	0	0	0	0	0	0	0	0	0	0	0	0	0	0	0	0	0	0	0	0	0	0	0	0	0	0	0
Chloroflexi	S085_fa	S085_ge	0	0	1	0	0	0	0	0	0	0	0	0	0	0	0	0	0	0	0	0	0	0	0	0	0	0	0	0	0	0	0	0	0	0	0	0	0	0	0	0	0	0	0	0	0	0	0
Chloroflexi	TK10_fa	TK10_ge	0	0	2	0	0	0	0	0	0	0	0	0	0	0	0	0	0	0	0	0	0	0	0	0	0	0	0	0	0	0	0	0	0	0	0	0	0	0	0	0	0	0	0	0	0	0	0
Crenarchaeota	Nitrososphaeraceae	Nitrososphaeraceae_ge	0	0	3	0	0	0	0	0	0	0	0	0	2	0	0	0	0	1	0	0	0	0	0	0	0	0	0	0	0	0	0	0	0	0	0	0	0	0	0	0	0	0	0	0	0	0	0
Crenarchaeota	Nitrososphaeraceae	Nitrososphaeraceae_unclassified	0	0	4	0	0	0	0	0	0	0	0	0	0	0	0	0	0	0	0	0	0	0	0	0	0	0	0	0	0	0	0	0	0	0	0	0	0	0	0	0	0	0	0	0	0	0	0
Cyanobacteria	Chroococcidiopsaceae	Aliterella	0	0	0	0	0	0	0	0	0	0	0	0	0	0	0	0	0	0	0	0	0	0	0	2	0	0	0	0	0	0	0	0	0	0	0	0	0	0	0	0	0	0	0	0	0	0	0
Cyanobacteria	Coleofasciculaceae	Coleofasciculaceae_unclassified	0	0	3	0	0	0	0	0	0	0	0	0	0	0	0	0	0	0	0	0	0	0	0	0	0	0	0	0	0	0	0	0	0	0	0	0	0	0	0	0	0	0	0	0	0	0	0
Cyanobacteria	Cyanobacteriia_unclassified	Cyanobacteriia_unclassified	162	15	114	0	0	0	0	0	0	0	0	0	1	0	0	0	0	0	0	0	0	0	0	0	0	0	0	0	0	0	0	1	0	0	0	0	0	0	0	0	0	0	0	0	0	0	0
Cyanobacteria	Gastranaerophilales_fa	Gastranaerophilales_ge	35	6	0	2	6	1	9	4	14	2	87	14	48	30	6	1	13	3	17	102	37	3	0	125	3	23	0	4	13	7	3	1	2	5	15	10	72	33	24	1	8	9	10	18	6	2	3
Cyanobacteria	Nodosilineaceae	Nodosilinea_PCC-7104	0	1	3	0	0	0	0	0	0	0	0	0	0	0	0	0	0	0	0	0	0	0	0	0	0	0	0	0	0	0	0	0	0	0	0	0	0	0	0	0	0	0	0	0	0	0	0
Cyanobacteria	Nostocaceae	Nostoc_PCC-73102	0	1	9	0	0	0	0	0	0	0	0	0	0	0	0	0	0	0	0	0	0	0	0	0	0	0	0	0	0	0	0	0	0	0	0	0	0	0	0	0	0	0	0	0	0	0	0
Cyanobacteria	Nostocaceae	Nostocaceae_unclassified	1	0	1	0	0	0	0	0	0	0	0	0	0	0	0	0	0	0	0	0	0	0	0	0	0	0	0	0	0	0	0	0	0	0	0	0	0	0	0	0	0	0	0	0	0	0	0
Cyanobacteria	Obscuribacteraceae	Obscuribacteraceae_ge	0	0	0	0	1	0	0	0	0	0	0	0	0	0	0	0	0	0	0	0	0	0	0	0	0	0	0	0	0	0	0	0	0	0	0	0	0	0	0	0	0	0	0	0	0	0	0
Cyanobacteria	Phormidiaceae	Kamptonema_PCC-6407	0	0	1	0	0	0	0	0	0	0	0	0	0	0	0	0	0	0	0	0	0	0	0	0	0	0	0	0	0	0	0	0	0	0	0	0	0	0	0	0	0	0	0	0	0	0	0
Cyanobacteria	Phormidiaceae	Tychonema_CCAP_1459-11B	1	6	44	0	0	0	0	0	0	0	0	0	0	0	0	0	0	0	0	0	0	0	0	0	0	0	0	0	0	0	0	0	0	0	0	0	0	0	0	0	0	0	0	0	0	0	0
Cyanobacteria	Sericytochromatia_fa	Sericytochromatia_ge	1	1	2	0	0	0	0	0	0	0	0	0	0	0	0	0	0	0	0	0	0	0	0	0	0	0	0	0	0	0	0	0	0	0	0	0	0	0	0	0	0	0	0	0	0	0	0
Cyanobacteria	Unknown_Family	Leptolyngbya_ANT.L52.2	0	0	1	0	0	0	0	0	0	0	0	0	0	0	0	0	0	0	0	0	0	0	0	0	0	0	0	0	0	0	0	0	0	0	0	0	0	0	0	0	0	0	0	0	0	0	0
Cyanobacteria	Unknown_Family	Leptolyngbya_EcFYyyy-00	0	0	2	0	0	0	0	0	0	0	0	0	0	0	0	0	0	0	0	0	0	0	0	0	0	0	0	0	0	0	0	0	0	0	0	0	0	0	0	0	0	0	0	0	0	0	0
Cyanobacteria	Unknown_Family	Oscillatoria_SAG_1459-8	0	0	1	0	0	0	0	0	0	0	0	0	0	0	0	0	0	0	0	0	0	0	0	0	0	0	0	0	0	0	0	0	0	0	0	0	0	0	0	0	0	0	0	0	0	0	0
Cyanobacteria	Unknown_Family	Unknown_Family_unclassified	0	0	1	0	0	0	0	0	0	0	0	0	0	0	0	0	0	0	0	0	0	0	0	0	0	0	0	0	0	0	0	0	0	0	0	0	0	0	0	0	0	0	0	0	0	0	0
Cyanobacteria	Vampirivibrionia_unclassified	Vampirivibrionia_unclassified	0	0	0	0	0	0	0	0	0	0	1	0	0	0	0	0	0	0	0	1	0	0	0	0	0	0	0	0	0	0	0	0	0	0	0	0	0	0	0	0	0	0	0	0	0	0	0
Deferribacterota	Deferribacteraceae	Geovibrio	0	0	1	0	0	0	0	0	0	0	0	0	0	0	0	0	0	0	0	0	0	0	0	0	0	0	0	0	0	0	0	0	0	0	0	0	0	0	0	0	0	0	0	0	0	0	0
Deferribacterota	Deferribacteraceae	Mucispirillum	17	20	8	0	2	0	28	9	18	1	2	1	0	0	0	0	1	0	0	2	0	0	0	3	0	1	0	19	1	0	3	2	7	5	5	2	2	1	0	4	2	23	18	8	0	9	0
Deinococcota	Deinococcaceae	Deinococcus	1	1	7	0	0	0	0	0	0	0	0	0	0	0	0	0	0	0	0	0	0	0	0	0	0	0	0	0	0	0	0	0	0	0	0	0	4	0	0	0	0	0	0	0	0	0	1
Deinococcota	Trueperaceae	Truepera	0	1	5	0	0	0	0	0	0	8	0	0	0	0	0	0	0	0	0	0	0	0	0	0	0	0	0	0	0	0	0	0	0	0	0	0	0	0	0	0	0	0	0	0	0	0	0
Dependentiae	Babeliales_unclassified	Babeliales_unclassified	0	0	0	0	0	0	0	0	0	0	0	0	0	0	0	0	0	0	0	0	0	0	0	1	0	0	0	0	0	0	0	0	0	0	0	0	0	0	0	0	0	0	0	0	0	0	0
Desulfobacterota	Bradymonadaceae	Bradymonadaceae_ge	3	0	1	0	147	13	1	1	1	1	0	0	3	9352	24	1	0	0	41	0	0	0	0	0	0	7	0	0	0	0	0	0	0	0	0	0	1	10	0	0	0	0	0	0	0	0	0
Desulfobacterota	Bradymonadaceae	Bradymonadaceae_unclassified	0	0	0	0	0	0	0	0	0	0	0	0	0	21	1	0	0	0	0	0	0	0	0	0	0	0	0	0	0	0	0	0	0	0	0	0	0	0	0	0	0	0	0	0	0	0	0
Desulfobacterota	Bradymonadales_unclassified	Bradymonadales_unclassified	0	0	0	0	0	0	0	0	0	0	0	0	0	15	0	0	0	0	0	0	0	0	0	0	0	0	0	0	0	0	0	0	0	0	0	0	0	0	0	0	0	0	0	0	0	0	0
Desulfobacterota	Desulfobacterota_unclassified	Desulfobacterota_unclassified	0	0	1	0	0	0	0	0	0	0	0	0	0	26	1	0	0	0	0	0	0	0	0	0	0	0	0	0	0	0	0	0	0	0	0	0	0	0	0	0	0	0	0	0	0	0	0
Desulfobacterota	Desulfobulbaceae	Desulfobulbus	0	0	0	0	0	0	0	0	0	0	0	0	0	0	0	0	0	0	0	0	0	0	0	1	0	0	0	0	0	0	0	0	0	0	0	0	0	0	0	0	0	0	0	0	0	0	0
Desulfobacterota	Desulfovibrionaceae	Bilophila	0	0	0	0	0	0	0	0	0	0	0	0	1	0	0	0	1	0	0	0	0	0	0	0	0	0	0	0	0	0	0	0	0	0	0	0	0	0	0	0	0	0	0	0	0	0	0
Desulfobacterota	Desulfovibrionaceae	Desulfovibrio	0	0	0	3	1	0	0	0	0	0	0	0	9	3	0	1	2	1	2	1	0	0	0	1	0	0	1	1	0	0	0	0	0	0	0	1	1	4	2	0	0	0	0	1	0	0	1
Desulfobacterota	Desulfovibrionaceae	Desulfovibrionaceae_unclassified	0	0	0	0	0	0	0	0	0	0	0	0	0	1	0	0	0	0	0	0	0	0	0	0	0	0	0	0	0	0	0	0	0	0	0	0	0	0	0	0	0	0	0	0	0	0	0
Desulfobacterota	Desulfovibrionaceae	Mailhella	0	0	1	0	0	0	0	0	0	0	0	0	0	0	0	0	0	0	0	0	0	0	0	0	0	0	0	3	4	0	0	0	0	0	0	0	8	8	0	1	4	1	0	0	0	0	0
Desulfobacterota	Desulfuromonadia_unclassified	Desulfuromonadia_unclassified	0	0	0	0	3	0	0	0	0	0	0	0	0	180	0	0	0	0	0	0	0	0	0	0	0	1	0	0	0	0	0	0	0	0	0	0	0	0	0	0	0	0	0	0	0	0	0
Desulfobacterota	Geobacteraceae	Geotalea	0	0	1	0	0	0	0	0	0	0	0	0	0	0	0	0	0	0	0	0	0	0	0	0	0	0	0	0	0	0	0	0	0	0	0	0	0	0	0	0	0	0	0	0	0	0	0
Elusimicrobiota	Elusimicrobiaceae	Elusimicrobium	2	0	0	0	0	0	1	0	0	0	0	0	0	7	0	0	1	1	0	2	0	0	0	0	0	4	0	1	1	0	0	0	0	0	0	0	0	2	2	0	0	0	3	1	0	0	0
Euryarchaeota	Methanobacteriaceae	Methanobacteriaceae_unclassified	1	0	0	0	0	0	0	0	1	0	2	0	0	1	0	0	0	0	0	0	0	0	0	3	0	0	0	0	0	0	0	0	0	0	0	0	1	0	0	1	1	0	0	0	0	0	0
Euryarchaeota	Methanobacteriaceae	Methanobrevibacter	1806	69	26	552	539	141	502	196	558	342	2699	330	4710	3648	424	141	1852	464	1329	5268	1207	152	81	6136	216	838	111	515	1323	235	134	29	214	153	709	612	3955	999	725	59	715	765	390	939	526	105	221
Euryarchaeota	Methanobacteriaceae	Methanosphaera	210	2	4	39	45	15	26	7	35	50	97	19	382	566	91	15	200	43	193	397	93	16	14	382	21	129	18	39	96	15	24	9	51	19	134	130	238	95	78	4	69	39	40	268	119	12	34
Fibrobacterota	Fibrobacteraceae	Fibrobacter	0	1	0	0	2	1	0	0	1	1	2	0	3	0	0	0	6	1	0	8	1	0	0	3	0	0	0	0	0	0	0	0	0	0	0	0	1	1	3	0	0	1	1	0	0	0	0
Firmicutes	Acholeplasmataceae	Acholeplasma	1	0	2	0	0	0	0	0	0	0	0	0	0	0	0	0	0	0	0	0	0	0	0	0	0	0	0	0	0	0	0	0	0	0	0	0	0	0	0	0	0	0	0	0	0	0	0
Firmicutes	Acholeplasmataceae	Acholeplasmataceae_unclassified	0	0	0	0	1	0	0	0	0	0	0	0	0	1	0	0	0	0	0	0	0	0	0	0	0	0	0	0	0	0	0	0	0	0	0	0	0	0	0	0	0	0	0	0	0	0	0
Firmicutes	Acholeplasmataceae	Anaeroplasma	0	0	0	0	0	0	0	0	0	0	0	0	0	0	0	0	0	0	0	0	0	0	0	0	0	0	0	1	0	0	0	0	0	0	0	0	0	5	3	0	0	0	0	0	0	0	0
Firmicutes	Acholeplasmataceae	Candidatus_Phytoplasma	0	0	1	0	0	0	0	0	0	0	0	0	0	0	0	0	0	0	0	0	0	0	1	0	0	0	0	0	0	0	0	0	0	0	0	0	0	0	0	0	0	0	0	0	0	0	0
Firmicutes	Acholeplasmataceae	EMP-G18	0	0	0	0	0	0	0	0	0	0	0	0	0	0	0	0	0	0	0	0	0	0	0	0	0	0	0	1	0	0	0	0	0	2	0	0	2	10	1	1	1	0	0	0	1	0	0
Firmicutes	Acidaminococcaceae	Acidaminococcaceae_unclassified	1	0	0	0	0	0	0	0	0	0	0	0	0	0	0	0	0	0	0	0	0	0	0	0	0	0	0	0	0	0	0	0	0	0	0	1	0	0	0	0	0	0	0	0	0	0	0
Firmicutes	Acidaminococcaceae	Acidaminococcus	0	0	0	0	3	0	0	0	0	0	0	0	1	1	0	0	2	0	0	0	0	0	0	0	0	0	0	0	0	0	0	0	0	0	0	0	0	0	1	0	0	0	0	0	0	0	0
Firmicutes	Acidaminococcaceae	Phascolarctobacterium	0	0	0	0	0	0	0	0	0	0	0	0	0	0	0	0	0	0	0	0	0	0	0	0	0	0	0	2	2	0	0	0	0	1	0	0	5	11	2	0	5	1	0	0	2	0	0
Firmicutes	Acidaminococcaceae	Succiniclasticum	0	0	0	8	3	0	1	0	2	1	1	0	12	5	1	0	8	1	3	3	0	1	0	1	1	2	0	0	1	0	0	0	0	0	3	0	1	8	2	0	0	0	1	1	0	1	3
Firmicutes	Aerococcaceae	Aerococcaceae_unclassified	0	0	0	0	0	0	0	0	0	0	0	0	0	1	0	0	0	0	0	0	0	0	0	0	0	0	0	0	0	0	0	0	0	0	0	0	0	0	0	0	0	0	0	0	1	0	0
Firmicutes	Aerococcaceae	Aerococcus	13	3	34	0	1	0	5	26	10	1	4	0	0	0	1	1	2	3	2	1	1	0	1	2	0	0	1	4	1	4	3	17	4	0	27	0	1	0	0	19	7	14	36	7	3	3	3
Firmicutes	Aerococcaceae	Facklamia	0	0	5	0	0	0	2	0	1	0	1	0	0	0	0	0	0	0	1	0	1	0	0	1	0	0	0	0	0	0	0	1	0	0	1	0	0	1	0	0	0	1	2	0	0	0	0
Firmicutes	Aerococcaceae	Globicatella	0	0	1	0	0	0	0	0	1	0	0	0	0	0	0	0	0	1	0	0	0	0	0	0	0	0	0	0	0	0	0	0	0	0	0	0	0	0	0	0	0	0	0	0	0	0	0
Firmicutes	Alicyclobacillaceae	Alicyclobacillaceae_unclassified	0	1	0	0	0	0	0	0	0	0	0	0	0	0	0	0	0	0	0	0	0	0	0	0	0	0	0	0	0	0	0	0	0	0	0	0	0	0	0	0	0	0	0	0	0	0	0
Firmicutes	Alicyclobacillaceae	Tumebacillus	0	0	0	0	0	0	0	0	0	0	0	0	0	0	0	0	0	0	0	1	0	0	0	0	0	0	0	0	0	0	0	0	0	0	0	0	0	0	0	0	0	0	0	0	0	0	0
Firmicutes	Anaerofustaceae	Anaerofustis	6	1	0	1	2	0	0	0	3	2	11	0	14	6	1	0	3	1	2	13	0	0	0	6	0	3	0	1	2	2	0	0	1	3	3	0	22	8	5	1	6	4	1	3	4	2	1
Firmicutes	Anaerovoracaceae	Amnipila	0	0	0	0	0	0	0	0	0	0	0	0	0	0	0	0	0	0	0	0	0	0	2	1	0	0	0	0	0	0	0	0	0	0	0	0	0	1	0	0	0	0	0	2	0	1	0
Firmicutes	Anaerovoracaceae	Anaerovoracaceae_ge	42	9	7	5	13	4	17	9	21	7	70	9	123	66	8	4	74	14	28	138	21	5	3	98	6	26	2	15	26	7	11	4	9	5	31	28	125	27	19	5	30	27	9	36	20	7	12
Firmicutes	Anaerovoracaceae	Anaerovoracaceae_unclassified	150	11	10	25	41	10	26	4	28	23	184	18	274	178	25	5	110	28	73	274	62	10	6	270	20	78	10	56	98	28	16	3	26	18	91	76	249	95	68	7	56	50	46	113	61	8	30
Firmicutes	Anaerovoracaceae	Anaerovorax	3	0	0	1	4	1	2	0	1	0	5	0	6	12	1	0	12	1	3	8	3	1	1	8	0	2	2	0	1	0	0	0	2	0	2	1	21	1	2	0	2	0	0	4	1	0	0
Firmicutes	Anaerovoracaceae	Family_XIII_AD3011_group	133	7	6	12	20	6	28	16	19	16	152	16	204	127	17	5	66	22	70	205	56	3	5	265	15	47	6	31	68	26	6	0	18	10	59	44	347	55	50	1	71	60	21	59	45	10	12
Firmicutes	Anaerovoracaceae	Family_XIII_UCG-001	25	1	1	8	11	5	16	11	11	7	109	16	94	70	4	3	66	11	22	94	32	4	2	107	6	21	3	22	23	6	4	2	2	4	19	13	133	4	4	2	23	39	7	26	9	2	0
Firmicutes	Anaerovoracaceae	Mogibacterium	367	8	7	49	43	10	59	26	63	55	451	45	511	335	54	13	219	72	128	565	130	6	10	632	18	89	13	65	174	38	12	6	32	20	104	99	530	149	128	18	138	97	58	116	102	24	46
Firmicutes	Anaerovoracaceae	S5-A14a	1	0	0	0	0	0	0	0	0	0	0	0	0	0	0	0	0	0	0	0	0	0	0	1	0	0	0	0	0	0	0	0	0	0	0	0	0	0	0	0	0	0	0	0	0	0	0
Firmicutes	Aneurinibacillaceae	Aneurinibacillus	2	0	0	0	0	0	0	0	0	0	0	0	0	0	0	0	0	0	0	0	0	0	0	0	0	0	0	0	1	0	0	0	0	0	0	0	0	0	0	0	0	0	0	0	0	0	0
Firmicutes	Bacillaceae	Aeribacillus	2	0	0	0	0	0	0	0	0	0	0	0	0	0	0	0	0	0	0	0	0	0	0	0	0	0	0	0	0	0	0	0	0	0	0	0	0	0	0	0	0	0	0	0	0	0	0
Firmicutes	Bacillaceae	Amphibacillus	0	0	0	0	9	0	1	1	1	202	2	52	32	85	145	75	101	50	100	1	1	60	813	1	18	2	11	0	0	0	0	0	0	5	4	7	15	0	9	38	54	1	6	0	0	1	0
Firmicutes	Bacillaceae	Anaerobacillus	0	0	0	0	0	0	0	0	0	3	1	3	1	7	1	0	5	10	6	1	11	1	1	0	1	5	6	0	0	0	0	0	0	2	2	1	3	0	0	6	1	7	5	2	2	1	0
Firmicutes	Bacillaceae	Anoxybacillus	0	0	0	0	0	0	0	0	0	0	0	0	0	2	0	0	0	0	1	0	0	0	0	0	0	0	0	0	0	0	0	0	0	0	0	0	0	0	0	0	0	0	0	0	0	0	0
Firmicutes	Bacillaceae	Bacillaceae_ge	1	0	0	0	0	0	0	0	0	0	0	0	0	6	0	0	2	0	1	0	0	1	0	1	1	1	0	0	0	0	0	0	0	0	0	0	0	0	1	0	0	0	0	0	0	0	0
Firmicutes	Bacillaceae	Bacillaceae_unclassified	126	17	27	19	720	109	187	202	251	12231	3320	5627	2663	21869	5346	2339	7317	9888	24752	3188	4395	4398	7052	1825	6757	7919	6005	125	447	142	42	24	75	23777	42800	26035	45215	14853	19742	16896	8416	37101	56985	16634	30793	4722	1808
Firmicutes	Bacillaceae	Bacillus	93	9	70	3	1	0	0	3	1	30	5	7	9	69	6	0	16	14	69	10	8	7	54	5	8	42	6	0	8	2	0	0	0	54	33	89	834	22	27	39	23	59	36	25	89	3	0
Firmicutes	Bacillaceae	Cerasibacillus	3	0	0	0	0	0	0	0	0	0	0	0	0	0	0	0	0	0	0	0	0	0	0	0	0	0	0	0	0	0	0	0	0	0	0	0	0	0	0	0	0	0	0	0	0	0	0
Firmicutes	Bacillaceae	Falsibacillus	0	0	0	0	2	0	0	0	0	1	0	3	1	3	2	1	2	0	2	0	0	0	0	0	1	1	1	0	0	0	0	0	0	0	0	0	0	0	0	0	0	0	0	0	0	0	0
Firmicutes	Bacillaceae	Fictibacillus	0	0	0	0	0	0	0	0	0	0	0	0	1	0	0	0	0	0	0	0	0	0	0	0	0	0	0	0	0	0	0	0	0	0	0	0	0	0	0	0	0	0	0	0	0	0	0
Firmicutes	Bacillaceae	Geobacillus	2	0	0	0	0	0	0	0	0	0	0	0	0	0	0	0	0	0	0	0	0	0	0	0	0	0	0	0	0	0	0	0	0	0	0	0	1	0	0	0	0	0	0	0	0	0	0
Firmicutes	Bacillaceae	Gracilibacillus	6	0	0	1	236	20	11	11	23	2550	1632	497	303	2156	2428	48	535	2258	7404	2333	685	22	317	24	57	154	22	1	11	2	1	0	3	1328	2920	600	758	712	1321	54	35	706	3062	1895	987	7	7
Firmicutes	Bacillaceae	Halolactibacillus	0	0	0	0	0	0	0	0	0	0	0	0	0	2	1	1	1	0	1	0	0	1	2	0	0	1	1	0	0	0	0	0	0	0	1	0	0	0	0	0	0	0	0	0	0	0	0
Firmicutes	Bacillaceae	Lentibacillus	0	0	0	0	0	0	0	0	0	0	0	0	0	0	0	0	0	0	0	0	0	0	0	0	0	0	0	0	1	0	0	0	0	0	0	0	0	0	0	0	0	0	0	0	0	0	0
Firmicutes	Bacillaceae	Oceanobacillus	420	1	2	2	65	9	5	5	14	683	229	244	91	1313	446	134	464	1591	2357	197	117	138	499	77	265	354	169	3	10	3	1	1	0	818	1609	968	1079	925	1310	612	386	1745	3473	233	249	8	7
Firmicutes	Bacillaceae	Ornithinibacillus	6	6	2	4	107	44	19	12	26	7537	434	188	94	5563	580	10	34	886	2051	30	127	409	1533	15	4659	5496	2845	2	14	1	0	2	2	4967	4352	753	756	3766	1044	10	16	532	614	33	246	23	35
Firmicutes	Bacillaceae	Paucisalibacillus	0	0	0	0	0	0	0	0	0	2	0	0	0	11	0	0	0	0	1	0	0	0	0	0	0	0	0	0	0	0	0	0	0	0	0	0	0	1	0	0	0	1	0	0	0	0	0
Firmicutes	Bacillaceae	Pseudogracilibacillus	58	1	0	4	168	13	9	6	22	2130	293	490	171	5531	1028	295	540	757	1730	416	148	868	497	131	644	2044	952	5	2	0	0	0	3	1068	377	638	271	1767	484	276	144	193	287	188	132	16	16
Firmicutes	Bacillaceae	Sinibacillus	2	0	0	0	3	0	0	0	1	16	14	0	1	30	1	0	0	7	71	0	48	0	0	0	0	0	0	0	0	0	0	0	0	0	6	0	2	0	0	0	0	0	2	0	39	0	1
Firmicutes	Bacillaceae	Terribacillus	2	1	1	0	1	0	0	4	0	6	9	8	27	8	1	4	15	2	57	5	19	0	0	1	0	1	1	9	48	2	0	0	2	53	629	427	8240	67	88	947	408	51	357	221	593	2	1
Firmicutes	Bacillaceae	Thalassobacillus	0	0	0	0	0	0	0	0	0	0	0	0	0	1	0	0	0	0	0	0	0	0	0	0	0	0	0	0	0	0	0	0	0	0	0	0	0	0	0	0	0	0	0	0	0	0	0
Firmicutes	Bacillaceae	Ureibacillus	3	0	2	0	0	0	1	0	0	0	0	0	1	0	0	0	0	0	2	0	0	0	0	0	0	0	0	0	0	0	0	0	0	1	0	0	1	0	0	0	1	0	5	0	0	1	0
Firmicutes	Bacillaceae	Virgibacillus	7	0	0	0	0	0	0	0	0	42	4	5	2	11	6	0	2	51	178	1	8	1	2	0	2	0	1	1	0	1	0	0	0	4	0	1	5	2	2	1	4	7	33	2	1	0	1
Firmicutes	Bacillales_unclassified	Bacillales_unclassified	75	11	38	10	143	30	38	68	46	4057	1064	1565	705	6974	2449	645	2034	2303	5599	1405	1254	1859	7134	813	2406	5090	2053	39	200	58	19	14	48	6789	20060	21905	19832	6904	9873	6241	3532	8751	5894	3926	9313	2065	823
Firmicutes	Bacilli_unclassified	Bacilli_unclassified	7	1	7	19	43	18	23	24	27	1573	363	915	251	3371	550	176	841	947	2246	634	1003	601	2476	205	885	1058	525	10	39	37	8	5	19	926	2017	1635	1431	1823	760	637	394	770	1945	923	1793	124	52
Firmicutes	Brevibacillaceae	Brevibacillus	2	1	2	0	6	3	3	5	7	186	138	147	97	313	40	61	156	173	596	107	170	27	42	18	45	29	46	10	45	8	3	2	8	1664	5285	2221	4973	1241	706	1210	774	2629	2345	1643	2852	185	26
Firmicutes	Butyricicoccaceae	Butyricicoccaceae_unclassified	0	0	0	0	0	0	0	0	0	0	0	0	0	0	0	0	0	0	0	0	0	1	0	0	0	0	0	0	0	0	1	0	0	0	0	0	0	0	1	0	0	0	0	0	0	3	0
Firmicutes	Butyricicoccaceae	Butyricicoccus	3	2	19	0	0	0	3	10	5	0	2	1	0	0	0	1	2	0	0	3	0	0	0	4	0	0	3	3	0	0	0	1	5	1	3	0	1	0	0	12	1	5	10	1	0	2	0
Firmicutes	Butyricicoccaceae	UCG-008	0	0	0	0	0	0	0	0	0	0	0	0	0	0	0	0	0	0	0	0	0	0	0	0	1	0	0	0	0	0	0	0	0	0	0	0	0	0	0	0	0	0	0	0	0	1	0
Firmicutes	Butyricicoccaceae	UCG-009	0	0	0	0	0	0	0	0	0	0	0	0	0	0	0	0	0	0	0	0	0	0	0	0	0	0	0	1	0	0	0	0	0	0	0	0	0	3	3	0	2	0	0	0	0	0	0
Firmicutes	Caldicoprobacteraceae	Caldicoprobacter	3	0	0	0	0	0	0	0	0	0	0	0	1	0	0	0	0	0	0	0	0	0	0	0	0	0	0	0	0	0	0	0	0	0	0	0	0	0	0	0	0	0	0	0	0	0	0
Firmicutes	Carnobacteriaceae	Atopostipes	18	0	0	0	0	0	0	0	0	0	0	0	0	0	0	0	0	0	0	0	0	0	0	0	0	0	0	0	0	0	0	0	0	0	0	0	0	0	0	0	0	0	0	0	0	0	0
Firmicutes	Carnobacteriaceae	Carnobacteriaceae_unclassified	1	0	1	0	1	1	0	2	2	0	0	0	0	0	0	0	4	1	0	0	0	1	3	0	1	0	0	0	1	1	1	0	1	1	1	0	0	0	0	1	2	0	2	1	0	1	0
Firmicutes	Carnobacteriaceae	Carnobacterium	4	4	14	1	0	0	0	0	0	0	1	0	0	1	0	0	0	0	1	0	0	0	1	1	0	1	0	0	0	0	0	0	0	0	0	0	0	0	0	1	3	0	0	0	0	0	0
Firmicutes	Carnobacteriaceae	Granulicatella	0	0	0	0	0	0	0	0	0	0	0	0	0	0	0	0	0	0	0	0	0	0	0	0	0	0	0	0	0	0	0	0	0	0	0	0	1	1	0	0	0	0	0	0	1	0	0
Firmicutes	Carnobacteriaceae	Isobaculum	0	0	0	0	1	1	2	1	1	1	0	0	0	1	0	0	0	0	0	0	0	1	0	0	0	0	0	0	1	4	0	0	5	0	0	0	0	0	0	0	0	0	0	0	1	0	0
Firmicutes	Carnobacteriaceae	Jeotgalibaca	2	0	1	0	2	1	0	0	0	0	0	0	0	0	0	8	18	5	0	0	0	0	0	0	0	0	0	0	1	0	0	0	0	0	0	0	0	0	0	1	6	8	0	1	0	0	0
Firmicutes	Catellicoccaceae	Catellicoccus	0	0	0	0	0	0	0	2	0	0	0	0	0	0	0	0	0	0	0	0	0	0	0	0	0	0	0	0	0	0	0	0	0	0	0	0	0	0	0	0	0	0	0	0	0	0	0
Firmicutes	Christensenellaceae	Christensenellaceae_R-7_group	270	7	14	37	24	4	92	32	135	40	602	65	323	264	25	8	101	28	103	853	235	14	7	1101	17	60	10	110	313	69	24	9	25	17	106	99	863	183	99	19	174	169	46	134	70	22	36
Firmicutes	Christensenellaceae	Christensenellaceae_unclassified	0	0	0	0	0	0	0	0	0	0	4	0	2	1	0	0	1	0	0	6	2	0	0	6	0	1	0	0	0	1	0	0	0	0	1	0	7	0	0	0	0	1	0	1	0	0	0
Firmicutes	Clostridia_UCG-014_fa	Clostridia_UCG-014_ge	237	204	116	35	81	30	271	74	182	28	100	20	423	166	21	15	391	57	70	364	48	11	5	302	40	61	8	184	67	15	68	12	113	41	110	84	103	94	78	65	77	169	136	156	44	103	39
Firmicutes	Clostridia_unclassified	Clostridia_unclassified	14	9	5	4	2	1	9	3	11	6	13	6	162	24	5	4	30	7	7	29	7	6	0	20	1	16	2	9	6	4	3	5	7	4	1343	13	29	51	41	50	168	16	17	23	24	4	12
Firmicutes	Clostridia_vadinBB60_group_fa	Clostridia_vadinBB60_group_ge	6	12	5	1	0	0	8	2	4	0	1	0	3	0	0	0	0	0	0	1	0	0	0	4	0	4	0	16	7	3	2	0	4	2	2	0	16	14	4	2	13	9	4	1	0	1	1
Firmicutes	Clostridiaceae	Candidatus_Arthromitus	5	2	1	0	0	0	3	1	0	0	1	0	0	0	0	0	0	0	1	1	0	0	0	0	0	0	0	3	0	0	0	0	0	1	1	1	0	0	0	1	1	0	2	4	0	0	2
Firmicutes	Clostridiaceae	Clostridiaceae_unclassified	53	0	2	1	1	2	2	1	5	1	2	0	8	5	0	2	6	2	1	1	3	0	3	11	1	0	0	0	2	0	0	1	0	4	3	1	12	11	6	8	5	10	0	15	3	12	4
Firmicutes	Clostridiaceae	Clostridium_sensu_stricto_1	1142	6	54	179	116	22	12	28	40	28	56	10	711	97	16	80	360	71	58	334	54	11	37	270	116	8	3	39	75	13	3	6	2	253	243	122	698	475	283	668	345	647	353	763	738	544	297
Firmicutes	Clostridiaceae	Clostridium_sensu_stricto_10	0	0	0	0	0	0	0	0	0	0	0	0	0	0	0	0	0	0	0	0	0	0	0	0	3	0	0	0	0	0	0	0	1	0	0	0	0	0	0	0	0	0	0	0	0	0	0
Firmicutes	Clostridiaceae	Clostridium_sensu_stricto_11	1	0	0	0	0	0	0	0	0	0	0	0	0	0	0	0	0	0	0	0	0	0	0	0	0	0	0	0	1	0	0	0	0	0	0	0	1	0	0	1	0	0	0	0	0	0	0
Firmicutes	Clostridiaceae	Clostridium_sensu_stricto_12	1	0	0	3	0	8	1	16	0	0	2	0	9	0	0	0	0	0	0	0	1	0	0	3	0	0	0	0	1	0	0	2	0	0	0	0	0	1	0	0	2	0	0	0	0	0	0
Firmicutes	Clostridiaceae	Clostridium_sensu_stricto_13	0	0	1	0	0	0	0	0	0	0	0	0	0	1	0	0	0	0	0	0	0	0	0	0	0	0	0	1	0	2	0	0	0	0	0	0	1	0	0	1	0	0	0	0	0	1	0
Firmicutes	Clostridiaceae	Clostridium_sensu_stricto_15	0	0	0	0	0	1	0	0	9	0	0	0	0	0	0	0	0	0	0	0	0	0	0	0	0	0	0	0	0	0	0	0	0	0	0	0	0	0	1	0	0	0	0	0	0	0	0
Firmicutes	Clostridiaceae	Clostridium_sensu_stricto_16	0	0	0	0	0	0	0	0	0	0	0	0	0	0	0	0	0	0	0	0	0	0	0	0	0	0	0	0	0	0	0	0	0	0	0	0	0	0	0	0	0	1	0	0	0	0	0
Firmicutes	Clostridiaceae	Clostridium_sensu_stricto_18	0	0	0	0	0	0	1	8	2065	0	0	0	1	0	0	0	0	0	0	3	3	0	0	10	0	0	0	0	0	0	0	0	0	1	0	0	0	0	0	0	0	1	0	0	0	0	0
Firmicutes	Clostridiaceae	Clostridium_sensu_stricto_2	0	0	0	0	0	0	0	0	0	0	0	0	0	0	0	0	0	0	0	1	0	0	0	0	0	0	0	0	0	0	0	0	0	0	0	0	0	0	0	0	0	0	0	0	0	0	0
Firmicutes	Clostridiaceae	Clostridium_sensu_stricto_3	0	2	0	0	1	0	0	0	0	2	4	2	0	12	1	1	3	2	3	3	1	2	2	8	5	4	1	2	1	0	1	0	1	27	284	75	155	103	27	131	61	58	14	124	27	223	14
Firmicutes	Clostridiaceae	Clostridium_sensu_stricto_5	1	0	0	0	0	0	0	0	0	0	0	0	0	0	0	0	0	0	0	0	0	0	0	0	0	0	0	0	0	0	0	0	0	0	0	0	0	2	1	0	0	0	0	0	0	0	0
Firmicutes	Clostridiaceae	Clostridium_sensu_stricto_6	1	0	0	0	0	0	0	0	0	0	0	0	0	0	0	0	0	0	0	0	0	0	0	0	0	0	0	0	0	0	0	0	0	0	0	0	0	0	0	0	1	0	0	0	0	0	0
Firmicutes	Clostridiaceae	Clostridium_sensu_stricto_8	0	0	0	0	0	0	0	0	0	0	0	0	0	0	0	0	0	0	0	0	0	0	0	0	0	0	0	0	0	0	0	0	0	0	0	0	0	2	0	0	0	0	0	0	0	0	0
Firmicutes	Clostridiaceae	Clostridium_sensu_stricto_9	0	0	0	0	0	0	0	0	0	0	0	0	0	0	0	0	0	0	0	0	0	0	0	0	0	0	0	0	0	0	0	0	0	0	0	0	0	0	0	1	0	0	0	0	0	0	0
Firmicutes	Clostridiaceae	Proteiniclasticum	0	0	1	0	0	0	0	0	0	0	0	0	0	0	0	0	0	0	0	0	0	0	0	0	0	0	0	0	0	0	0	0	0	0	0	0	0	0	0	0	0	0	0	0	0	0	0
Firmicutes	Defluviitaleaceae	Defluviitaleaceae_UCG-011	1	0	0	0	2	1	0	0	0	0	1	0	2	3	0	0	9	0	0	1	0	0	0	1	0	0	0	0	1	0	1	1	1	0	2	1	1	4	0	0	0	0	0	4	0	0	0
Firmicutes	Desulfitobacteriaceae	Desulfitobacteriaceae_unclassified	0	0	0	0	0	0	0	0	0	0	0	0	0	0	0	0	0	0	0	0	0	0	4	15	3	0	4	0	0	0	0	0	0	0	0	0	0	0	0	0	0	0	0	0	0	0	0
Firmicutes	Desulfitobacteriaceae	Desulfitobacterium	0	0	0	0	0	0	0	0	0	0	0	0	0	0	0	0	0	0	0	0	0	0	0	0	0	0	0	0	0	0	0	0	0	0	0	0	0	0	0	0	0	0	0	0	0	5	0
Firmicutes	Desulfitobacteriaceae	Desulfosporosinus	0	0	3	0	0	0	0	0	0	0	0	0	0	0	0	0	0	0	0	0	0	0	0	0	0	0	0	0	0	0	0	0	0	0	0	0	1	0	0	0	0	0	0	0	0	0	0
Firmicutes	Desulfitobacteriales_unclassified	Desulfitobacteriales_unclassified	0	0	0	0	0	0	0	0	0	0	0	0	0	0	0	0	0	0	0	0	0	0	0	0	1	0	0	0	0	0	0	0	0	0	0	0	0	0	0	0	0	0	0	0	0	0	0
Firmicutes	Desulfotomaculales_fa	Desulfotomaculum	1	0	0	0	0	0	0	1	0	0	0	0	0	0	0	0	0	0	0	0	0	0	0	0	0	0	0	0	0	0	0	0	0	0	0	0	0	0	0	0	0	0	0	0	0	0	0
Firmicutes	Desulfotomaculales_fa	Pelotomaculum	1	0	0	0	0	0	0	0	0	0	0	0	0	0	0	0	0	0	0	0	0	0	0	0	0	0	0	0	0	0	0	0	0	0	0	0	0	0	0	0	0	0	0	0	0	0	0
Firmicutes	Enterococcaceae	Enterococcaceae_unclassified	2	1	4	91	21	29	71	119	2590	61	50	9	32	65	17	16	41	31	69	24	36	67	191	96	110	36	19	8	52	49	91	35	153	114	36	12	14	2	17	18	14	148	15	19	14	890	240
Firmicutes	Enterococcaceae	Enterococcus	308	282	69	9918	1954	3251	7018	2444	18869	2093	2100	1101	601	1591	1164	825	2017	986	5954	2320	880	4056	14537	2370	2344	1778	1864	608	9441	14537	19726	3712	42445	2585	4641	1126	7683	903	3058	8620	4355	1276	3137	2052	2501	9976	12926
Firmicutes	Enterococcaceae	Melissococcus	0	0	0	1	0	0	0	0	0	0	0	0	0	0	0	0	0	0	0	0	0	1	0	0	0	0	0	0	0	0	1	0	0	0	0	0	0	0	0	0	0	0	0	0	0	0	0
Firmicutes	Enterococcaceae	Tetragenococcus	1	0	0	0	0	0	0	0	0	0	0	0	0	0	0	0	0	0	0	0	0	0	0	0	0	0	0	0	0	0	0	0	0	0	0	0	0	0	0	0	0	0	0	0	0	0	0
Firmicutes	Erysipelatoclostridiaceae	Coprobacillus	0	0	0	0	0	0	0	0	0	0	0	0	0	0	0	0	0	0	0	0	0	3	0	0	0	0	0	0	0	0	0	0	0	0	0	0	0	0	0	0	0	0	0	0	0	3	0
Firmicutes	Erysipelatoclostridiaceae	Erysipelatoclostridiaceae_ge	9	10	4	0	0	0	9	9	2	0	2	0	0	0	0	0	1	0	1	3	0	0	0	0	0	0	0	2	2	0	0	2	2	0	0	0	0	0	0	3	1	2	2	2	0	0	0
Firmicutes	Erysipelatoclostridiaceae	Erysipelatoclostridiaceae_unclassified	22	1	2	0	0	0	0	0	0	0	0	0	10	1	0	0	1	0	0	5	0	0	0	2	0	0	0	4	5	1	0	0	0	0	0	4	4	0	0	0	4	0	0	3	1	0	1
Firmicutes	Erysipelatoclostridiaceae	Erysipelatoclostridium	34	214	35	8	0	0	253	19	16	3	4	2	1	0	0	1	0	1	0	9	0	0	37	2	4	5	0	133	2	1	77	8	8	4	11	1	2	1	1	17	3	17	12	13	0	15	13
Firmicutes	Erysipelatoclostridiaceae	Erysipelotrichaceae_UCG-002	11	0	0	5	1	0	0	0	0	0	0	0	9	18	0	0	1	0	0	2	3	0	0	16	0	0	0	15	13	4	1	1	0	0	4	2	14	2	1	0	8	3	0	15	10	0	0
Firmicutes	Erysipelatoclostridiaceae	Sharpea	225	3	1	50	26	12	0	0	3	14	26	2	137	135	30	5	106	9	191	15	24	13	12	96	10	9	15	100	80	15	28	3	15	7	54	62	135	74	15	8	48	27	7	55	39	3	10
Firmicutes	Erysipelatoclostridiaceae	UCG-004	0	0	0	0	0	0	0	0	0	0	0	0	0	0	0	0	0	0	0	0	0	0	0	0	0	0	0	1	0	0	0	0	0	0	0	0	4	7	1	0	2	2	0	0	0	0	0
Firmicutes	Erysipelotrichaceae	Catenisphaera	19	0	0	4	14	7	1	0	9	3	16	0	131	68	12	1	88	17	23	45	4	1	1	24	7	20	2	0	11	0	1	1	6	5	11	13	10	32	22	0	9	3	18	29	15	8	5
Firmicutes	Erysipelotrichaceae	Erysipelothrix	7	0	4	2	0	0	2	1	1717	1	0	0	0	0	0	0	0	0	0	3	3	0	0	3	0	0	0	0	0	0	0	0	796	2	2	0	0	0	0	0	0	1	1	1	0	0	0
Firmicutes	Erysipelotrichaceae	Erysipelotrichaceae_ge	3	0	1	0	7	4	0	0	0	1	10	0	21	10	2	3	20	0	4	9	2	2	1	11	2	1	0	0	2	0	0	0	0	0	2	0	18	3	3	0	7	5	5	4	2	0	1
Firmicutes	Erysipelotrichaceae	Erysipelotrichaceae_UCG-006	0	0	0	0	0	0	0	0	0	0	0	0	3	0	0	0	0	0	0	0	0	0	0	0	0	0	0	0	0	0	0	0	0	0	0	0	0	0	0	0	0	0	0	0	0	0	0
Firmicutes	Erysipelotrichaceae	Erysipelotrichaceae_UCG-007	1	0	0	1	1	0	0	0	0	0	0	0	90	1	0	0	9	2	0	3	0	0	0	0	0	0	0	0	0	0	0	0	0	3	2	1	0	11	36	0	0	0	5	0	0	4	12
Firmicutes	Erysipelotrichaceae	Erysipelotrichaceae_UCG-009	47	1	1	7	13	3	3	0	14	7	38	11	115	58	7	3	49	11	32	70	19	4	2	72	6	19	1	6	10	5	3	0	9	9	36	36	109	56	34	1	17	18	19	40	21	5	14
Firmicutes	Erysipelotrichaceae	Erysipelotrichaceae_unclassified	25	1	2	5	10	0	3	1	3	4	19	1	39	50	4	4	46	4	18	27	3	2	0	21	5	19	1	5	11	2	4	0	3	7	13	12	42	43	12	1	11	10	7	24	14	2	7
Firmicutes	Erysipelotrichaceae	Faecalitalea	0	0	1	0	0	0	0	0	0	0	0	0	0	0	0	0	0	0	0	0	0	0	0	0	0	0	0	0	0	0	0	0	0	0	0	0	0	0	0	0	0	0	0	0	0	0	0
Firmicutes	Erysipelotrichaceae	Holdemania	1	0	0	0	0	0	0	0	0	0	0	0	0	0	0	0	0	0	0	0	0	0	0	0	0	0	0	0	0	0	0	0	0	0	0	0	0	0	0	0	0	0	0	0	0	0	0
Firmicutes	Erysipelotrichaceae	Merdibacter	0	0	0	0	0	0	1	0	0	0	0	0	0	0	0	0	0	0	0	0	0	0	0	0	0	0	0	0	0	0	0	0	1	0	0	0	0	0	0	0	0	0	0	0	0	0	0
Firmicutes	Erysipelotrichaceae	Solobacterium	15	0	0	0	3	1	0	0	1	2	11	0	36	47	5	2	14	1	14	22	0	1	1	21	1	1	1	3	5	0	0	1	2	7	14	13	19	15	19	0	3	3	19	4	12	3	10
Firmicutes	Erysipelotrichaceae	Turicibacter	190	9	14	170	104	12	10	1	14	3	11	4	332	18	4	43	218	36	7	106	29	2	0	125	58	2	1	69	128	23	8	1	7	47	13	12	216	491	166	31	136	38	72	21	17	20	65
Firmicutes	Erysipelotrichales_unclassified	Erysipelotrichales_unclassified	1	0	0	0	0	0	0	0	0	0	0	0	0	0	0	0	0	0	0	0	0	0	0	1	0	0	0	0	2	0	0	0	0	0	0	0	1	1	0	0	0	0	0	0	0	0	0
Firmicutes	Eubacteriaceae	Eubacteriaceae_unclassified	0	0	0	0	0	0	0	0	0	0	0	1	0	0	0	0	0	0	0	0	0	0	0	0	0	0	0	0	0	0	0	0	0	0	0	0	0	0	0	0	0	0	0	0	0	0	0
Firmicutes	Eubacteriaceae	Eubacterium	7	0	0	2	2	0	1	0	1	0	16	1	15	10	2	1	9	1	4	12	3	0	0	20	0	4	1	2	6	2	0	1	1	2	2	6	38	4	4	0	10	11	0	9	8	0	0
Firmicutes	Eubacteriaceae	Pseudoramibacter	0	0	0	0	0	0	0	0	0	0	0	0	21	27	1	1	0	1	8	1	0	1	1	0	1	12	1	0	0	0	0	0	1	0	1	2	0	0	1	0	0	0	0	10	4	0	0
Firmicutes	Exiguobacteraceae	Exiguobacterium	22	3	3	0	0	0	0	0	0	0	0	0	0	0	0	0	0	0	0	0	0	0	0	0	0	0	0	0	0	0	0	1	0	0	0	0	0	0	0	0	0	0	0	0	0	0	0
Firmicutes	Firmicutes_unclassified	Firmicutes_unclassified	1	2	4	6	0	2	7	3	2	5	9	9	1	10	9	4	9	4	10	13	6	9	8	12	6	11	5	1	2	1	3	0	1	4	21	6	20	1	6	17	8	5	4	68	2	6	2
Firmicutes	Garciellaceae	Garciellaceae_unclassified	1	0	0	0	0	0	0	0	0	0	0	0	0	0	0	0	0	0	0	0	0	0	0	0	1	0	0	0	0	0	0	0	0	0	0	0	0	0	0	0	0	0	0	0	0	0	0
Firmicutes	Garciellaceae	Irregularibacter	0	0	0	0	0	0	0	0	0	0	0	0	0	0	0	0	0	0	1	0	0	0	0	0	0	0	0	0	0	0	0	0	0	0	0	0	0	0	0	1	1	0	0	0	0	0	0
Firmicutes	Garciellaceae	Rhabdanaerobium	4	0	0	0	1	0	2	0	0	0	4	0	2	0	0	1	1	0	0	6	0	0	0	0	0	0	0	1	0	1	1	0	1	0	0	0	8	0	2	0	0	0	0	0	0	0	0
Firmicutes	Gemellaceae	Gemella	1	0	0	0	0	0	0	0	0	0	0	0	0	0	0	0	0	0	0	0	0	0	0	0	0	0	0	0	0	0	0	0	0	0	1	0	0	0	0	0	0	0	0	0	0	0	0
Firmicutes	Gracilibacteraceae	Lutispora	0	0	0	0	0	0	0	0	0	0	0	0	0	0	0	0	0	0	0	1	0	0	0	0	0	0	0	0	0	0	0	0	0	0	0	0	0	0	0	1	0	0	0	0	0	0	0
Firmicutes	Haloplasmataceae	Haloplasma	0	0	0	0	0	0	0	0	0	1	0	1	0	32	1	0	0	0	3	0	0	193	77	0	0	0	0	0	0	0	0	1	0	0	0	0	0	0	0	0	0	0	0	0	0	8	9
Firmicutes	Hungateiclostridiaceae	Fastidiosipila	0	0	1	0	0	0	0	0	0	0	0	0	0	0	0	0	0	0	0	0	0	0	0	0	0	0	0	0	0	0	0	0	0	0	0	0	0	0	0	0	0	0	0	0	0	0	0
Firmicutes	Hungateiclostridiaceae	Hungateiclostridiaceae_unclassified	1	0	2	0	0	0	0	0	0	0	0	0	0	0	0	0	0	0	0	0	0	0	0	0	0	0	0	0	0	0	0	0	0	2	0	0	69	0	0	0	0	0	0	0	0	0	0
Firmicutes	Hungateiclostridiaceae	Ruminiclostridium	1	0	1	0	0	0	0	0	0	0	0	0	0	0	0	0	0	0	0	0	0	0	0	0	0	0	0	0	0	0	0	0	0	0	0	0	0	0	0	1	0	0	0	0	0	0	0
Firmicutes	Hungateiclostridiaceae	Saccharofermentans	61	6	0	4	4	1	4	7	5	4	49	5	107	50	5	2	47	15	13	83	14	3	0	85	2	4	1	10	25	5	5	2	10	7	23	27	122	37	23	5	21	20	14	26	16	3	16
Firmicutes	Hungateiclostridiaceae	UCG-012	1	0	0	0	0	0	0	0	0	0	1	0	0	0	0	0	0	0	0	0	0	0	0	3	0	0	0	0	4	0	0	0	0	0	0	0	31	0	0	0	1	3	0	0	0	0	0
Firmicutes	Izemoplasmatales_fa	Izemoplasmatales_ge	0	0	0	0	7	1	0	0	0	0	0	0	0	291	1	0	0	0	1	0	0	0	0	0	0	0	0	0	0	0	0	0	0	0	0	0	1	0	0	0	0	0	0	0	0	0	0
Firmicutes	Izemoplasmatales_unclassified	Izemoplasmatales_unclassified	0	0	0	0	0	0	0	0	0	0	0	0	0	1	0	0	0	0	0	0	0	0	0	0	0	0	0	0	0	0	0	0	0	0	0	0	0	0	0	0	0	0	0	0	0	0	0
Firmicutes	Lachnospiraceae	A2	1	2	2	0	0	0	2	0	7	0	2	0	0	0	1	0	0	1	0	1	0	0	0	3	0	0	0	2	0	0	1	0	0	0	3	1	0	1	0	1	0	5	4	0	0	3	0
Firmicutes	Lachnospiraceae	Acetitomaculum	527	18	3	90	133	48	58	47	125	50	666	61	698	567	53	30	607	67	171	888	216	16	7	944	52	80	3	67	184	28	40	13	83	45	193	190	676	241	171	7	126	106	73	229	159	23	60
Firmicutes	Lachnospiraceae	Agathobacter	0	0	0	0	0	0	0	0	0	0	0	0	0	0	0	0	0	0	0	0	0	0	0	0	0	0	0	0	0	0	0	0	0	0	0	0	0	1	0	0	1	0	0	0	0	0	0
Firmicutes	Lachnospiraceae	Anaerocolumna	7	5	2	1	7	1	8	2	2	15	29	36	11	118	68	16	22	3	12	21	4	41	66	68	7	13	6	9	19	4	4	1	0	903	1567	3280	925	2055	3214	1128	489	271	367	900	315	2141	249
Firmicutes	Lachnospiraceae	Anaerosporobacter	0	0	0	0	0	2	0	1	2	0	0	0	1	0	0	0	0	0	0	1	1	26	267	54	5	0	1	0	0	2	0	0	0	0	0	1	4	2	1	2	0	1	0	0	0	8	51
Firmicutes	Lachnospiraceae	Anaerostignum	0	0	0	0	0	0	0	0	0	0	0	0	0	0	0	0	0	0	0	0	0	0	0	0	0	0	0	0	0	0	0	0	0	1	0	0	0	1	0	5	2	0	0	2	0	5	0
Firmicutes	Lachnospiraceae	Anaerostipes	4	0	1	0	0	0	0	0	0	0	0	0	0	0	0	0	0	0	0	0	0	0	0	0	0	0	0	0	0	1	0	0	0	0	0	0	0	0	0	0	0	0	0	2	1	0	0
Firmicutes	Lachnospiraceae	ASF356	1	0	0	0	0	0	0	0	0	0	0	0	1	0	0	0	0	0	0	0	0	0	0	1	0	0	0	1	0	0	0	0	0	0	0	0	0	2	0	1	0	0	1	1	0	0	0
Firmicutes	Lachnospiraceae	Blautia	30	34	1	2	0	1	50	2	3	0	17	0	12	4	0	0	5	1	4	31	8	0	0	31	1	2	0	26	8	3	14	3	5	1	13	1	17	3	0	2	8	6	10	12	6	1	1
Firmicutes	Lachnospiraceae	Butyrivibrio	1	0	0	2	0	0	0	0	0	0	1	0	3	4	1	0	5	0	0	5	0	0	0	3	0	0	0	1	0	0	0	0	1	0	2	0	0	7	5	0	0	0	0	0	0	0	0
Firmicutes	Lachnospiraceae	Catonella	0	0	0	0	0	0	0	0	0	0	0	0	0	0	0	0	0	0	0	0	0	0	0	0	0	0	0	0	0	0	0	0	0	0	0	0	0	0	0	0	0	0	0	0	0	0	0
Firmicutes	Lachnospiraceae	Cellulosilyticum	16	0	0	2	1	0	0	0	1	0	0	0	4	3	0	1	2	2	0	10	4	0	0	5	0	0	0	3	4	1	2	0	1	10	5	6	18	67	23	6	11	1	10	3	2	3	13
Firmicutes	Lachnospiraceae	CHKCI001	1	0	0	0	0	0	0	0	0	0	0	0	0	0	0	0	0	0	0	0	0	0	0	0	0	0	0	0	0	0	0	1	0	0	0	0	0	0	0	0	0	2	0	1	0	0	0
Firmicutes	Lachnospiraceae	Coprococcus	29	2	0	5	6	2	5	1	4	3	35	7	97	40	2	4	23	10	15	42	12	1	0	58	3	15	2	8	15	3	1	0	2	2	11	12	37	10	8	4	9	6	3	12	4	0	5
Firmicutes	Lachnospiraceae	Dorea	0	1	1	0	0	0	0	0	0	0	0	0	0	0	0	0	0	0	0	0	0	0	0	0	0	0	0	2	0	0	0	0	0	0	0	0	0	0	0	0	0	0	0	0	0	0	0
Firmicutes	Lachnospiraceae	Eisenbergiella	0	0	0	0	0	0	0	0	0	0	0	0	0	0	0	0	0	0	0	0	0	0	0	1	0	0	0	0	0	0	0	0	1	0	0	0	0	0	0	0	0	0	0	1	0	0	0
Firmicutes	Lachnospiraceae	FD2005	0	0	0	0	0	0	0	0	0	0	0	0	0	0	0	0	0	1	0	0	0	0	0	0	0	0	0	0	0	0	0	0	0	0	0	0	0	0	0	0	0	0	0	0	0	0	0
Firmicutes	Lachnospiraceae	Frisingicoccus	0	0	0	0	0	0	0	0	0	0	0	0	0	0	0	0	0	0	0	0	0	0	0	0	0	0	0	1	0	0	0	0	0	0	0	0	1	1	0	0	0	0	0	0	0	0	0
Firmicutes	Lachnospiraceae	Fusicatenibacter	2	0	0	0	0	0	2	0	2	0	0	1	1	0	0	0	0	0	0	1	2	0	0	0	0	0	0	0	0	1	0	1	2	0	2	0	0	2	0	0	1	0	1	6	2	0	2
Firmicutes	Lachnospiraceae	GCA-900066575	3	6	5	0	0	0	8	5	15	0	5	0	0	0	0	0	0	1	1	0	0	0	0	3	0	0	0	6	0	0	1	1	2	5	3	2	0	0	1	11	3	9	7	1	0	4	0
Firmicutes	Lachnospiraceae	Herbinix	1	0	0	0	0	0	0	1	0	8	21	14	1	6	13	50	52	1	4	15	0	2	28	1	0	0	0	0	1	1	0	1	0	0	1	11	1	1	3	110	54	4	2	18	14	11	146
Firmicutes	Lachnospiraceae	Howardella	10	2	0	2	2	1	1	2	6	0	4	1	26	10	0	0	10	2	5	17	3	0	1	14	0	4	0	1	10	3	0	1	1	2	6	2	16	5	8	0	9	5	4	9	6	1	4
Firmicutes	Lachnospiraceae	Lachnoclostridium	13	28	6	2	4	0	43	17	34	7	22	5	5	53	2	16	83	6	14	13	2	8	9	10	13	22	6	40	17	1	14	2	18	97	2621	148	2848	839	1617	1568	590	93	121	89	214	136	27
Firmicutes	Lachnospiraceae	Lachnospira	1	0	0	0	0	0	0	0	0	0	0	1	0	0	0	0	0	0	0	0	0	0	0	0	0	0	0	0	0	0	0	0	0	0	0	0	2	0	0	0	0	0	0	0	0	0	0
Firmicutes	Lachnospiraceae	Lachnospiraceae_AC2044_group	0	0	0	0	0	0	0	0	0	0	0	0	0	0	0	1	1	0	0	1	0	0	0	0	0	0	0	0	0	0	0	0	0	0	0	0	0	2	0	0	0	0	0	0	0	0	1
Firmicutes	Lachnospiraceae	Lachnospiraceae_FCS020_group	3	4	1	0	0	0	6	1	0	0	2	0	0	0	0	0	0	0	0	0	0	0	0	1	0	0	1	1	0	0	0	1	1	2	2	0	2	2	1	3	1	2	2	0	0	1	0
Firmicutes	Lachnospiraceae	Lachnospiraceae_FE2018_group	1	1	0	1	0	0	0	0	1	2	9	2	20	6	1	0	4	1	3	18	5	1	0	16	0	2	1	0	3	0	3	1	9	2	13	16	12	4	6	0	5	1	2	14	7	0	0
Firmicutes	Lachnospiraceae	Lachnospiraceae_ge	490	7	4	46	54	19	37	19	103	39	334	37	620	415	30	12	159	60	135	730	129	16	11	624	24	88	6	63	186	27	34	2	49	35	166	151	379	212	137	15	140	83	63	206	127	12	46
Firmicutes	Lachnospiraceae	Lachnospiraceae_NC2004_group	0	0	0	0	0	0	0	0	1	0	0	0	0	0	0	0	0	0	0	0	0	0	0	0	0	0	0	0	0	0	0	0	0	0	0	0	0	0	0	0	0	0	1	1	0	0	0
Firmicutes	Lachnospiraceae	Lachnospiraceae_ND3007_group	0	0	0	0	0	0	0	0	0	0	0	0	0	0	0	0	0	0	0	1	0	0	0	0	0	0	0	0	0	1	0	0	0	0	0	0	1	0	1	0	0	0	0	0	0	0	0
Firmicutes	Lachnospiraceae	Lachnospiraceae_NK3A20_group	1550	30	11	234	279	99	217	121	332	258	1314	185	1839	1878	202	55	1168	231	686	2206	558	71	47	2792	169	395	53	321	837	172	98	21	173	150	579	409	2009	973	499	50	470	379	202	691	399	73	178
Firmicutes	Lachnospiraceae	Lachnospiraceae_NK4A136_group	69	86	109	2	8	0	144	66	160	3	57	13	4	4	12	8	6	9	13	12	3	2	1	56	3	5	4	67	25	0	21	15	72	28	69	17	17	7	8	64	49	143	189	30	0	76	0
Firmicutes	Lachnospiraceae	Lachnospiraceae_UCG-001	56	36	64	1	2	0	68	53	73	6	1	4	7	6	1	5	0	4	0	20	0	0	0	23	1	3	3	66	8	0	16	4	37	18	5	4	18	1	1	58	2	78	9	21	0	23	0
Firmicutes	Lachnospiraceae	Lachnospiraceae_UCG-002	20	2	0	0	4	0	2	1	2	3	13	2	20	12	8	1	10	4	8	23	8	0	1	27	1	3	0	5	4	3	2	0	9	3	7	12	35	19	14	0	7	9	10	18	6	3	4
Firmicutes	Lachnospiraceae	Lachnospiraceae_UCG-006	5	14	10	1	3	0	14	4	17	0	5	2	0	0	1	0	0	1	1	0	0	0	0	16	0	0	0	6	9	0	4	1	8	3	4	3	0	0	4	2	5	22	24	3	0	17	0
Firmicutes	Lachnospiraceae	Lachnospiraceae_UCG-008	27	1	0	7	3	1	1	1	12	2	24	3	62	28	10	0	19	7	14	58	10	0	1	46	2	7	2	5	18	1	4	1	4	5	13	15	31	28	8	0	13	12	4	16	5	3	6
Firmicutes	Lachnospiraceae	Lachnospiraceae_UCG-010	0	0	0	0	0	0	0	0	0	0	0	0	0	0	0	0	2	0	0	0	0	0	0	0	0	0	0	0	0	0	0	0	0	0	0	0	0	0	0	0	0	0	0	0	0	0	0
Firmicutes	Lachnospiraceae	Lachnospiraceae_unclassified	1079	888	582	381	507	422	1489	943	1160	329	1780	740	657	978	992	356	755	168	563	1364	561	727	828	2524	300	315	101	974	1419	945	522	381	735	17396	28964	50547	60670	9808	31477	27754	14827	12170	32843	40048	34947	22544	21255
Firmicutes	Lachnospiraceae	Lachnospiraceae_XPB1014_group	1	0	0	3	0	0	0	0	0	0	0	0	1	3	0	0	3	0	1	5	2	0	0	2	0	0	0	0	0	0	0	0	0	0	1	1	12	4	3	1	1	1	2	2	0	1	1
Firmicutes	Lachnospiraceae	Lachnotalea	0	0	0	0	0	0	0	0	0	0	0	0	0	0	0	0	0	0	0	0	0	0	0	0	0	0	0	0	0	0	0	0	0	1	0	0	2	0	0	5	5	0	0	0	0	0	0
Firmicutes	Lachnospiraceae	Marvinbryantia	72	2	3	11	15	1	11	8	23	12	117	8	85	85	7	1	46	13	22	137	42	2	1	179	9	13	0	32	46	16	5	1	10	6	30	23	115	45	28	6	39	31	14	44	37	7	11
Firmicutes	Lachnospiraceae	Moryella	2	0	0	0	4	0	0	0	0	0	0	0	4	6	0	0	5	0	1	1	0	0	0	2	2	0	0	0	0	0	0	0	1	0	0	1	0	3	1	0	0	0	0	2	0	0	1
Firmicutes	Lachnospiraceae	Oribacterium	0	0	0	0	0	0	0	0	0	0	0	0	0	1	0	0	0	0	0	0	0	0	0	0	0	0	0	0	0	0	0	0	0	0	1	1	0	2	1	0	0	0	0	1	1	0	2
Firmicutes	Lachnospiraceae	probable_genus_10	0	0	0	0	0	0	0	0	0	0	0	0	0	0	0	0	1	0	0	0	0	0	0	0	1	0	0	0	0	0	0	0	0	0	0	0	0	0	0	0	0	0	0	0	0	0	0
Firmicutes	Lachnospiraceae	Pseudobutyrivibrio	0	0	0	0	2	0	0	0	0	0	0	0	2	1	0	0	1	0	0	1	0	0	0	0	0	0	0	0	0	0	0	0	0	0	0	0	0	1	0	0	0	0	0	0	0	0	1
Firmicutes	Lachnospiraceae	Robinsoniella	0	0	0	0	0	0	0	0	0	0	0	0	0	0	0	9	2	0	2	3	1	7	1	5	3	0	0	0	0	0	1	0	2	0	5	4	2	1	0	34	98	0	2	440	127	32	3
Firmicutes	Lachnospiraceae	Roseburia	50	61	77	5	9	0	93	65	163	14	42	6	58	24	7	9	13	11	11	23	5	2	0	54	0	1	5	54	16	2	25	23	94	39	19	5	17	12	9	45	20	154	81	14	2	23	3
Firmicutes	Lachnospiraceae	Sellimonas	1	0	1	0	0	0	0	1	0	0	0	0	0	0	0	0	0	0	0	0	1	0	0	0	0	0	0	0	0	1	0	0	0	0	0	0	0	0	0	0	0	1	0	1	1	0	1
Firmicutes	Lachnospiraceae	Shuttleworthia	10	1	0	0	2	0	0	0	5	0	6	0	10	11	3	0	6	1	2	19	5	2	0	7	1	4	2	0	5	1	0	1	2	2	4	3	6	10	1	0	3	4	3	8	4	0	5
Firmicutes	Lachnospiraceae	Stomatobaculum	0	0	0	0	0	0	0	0	0	0	0	0	0	0	0	0	0	0	0	0	0	0	0	0	0	0	0	0	0	1	0	0	0	0	0	0	0	0	0	0	0	0	0	0	0	0	0
Firmicutes	Lachnospiraceae	Syntrophococcus	39	0	1	5	5	1	6	0	9	4	26	3	96	36	4	1	23	7	13	41	11	3	0	47	5	7	2	6	8	2	4	0	6	5	33	20	40	37	42	2	13	2	24	29	20	9	18
Firmicutes	Lachnospiraceae	Tuzzerella	1	9	5	0	1	0	12	2	3	1	4	0	0	0	0	0	0	1	0	0	0	0	0	9	0	1	0	6	1	0	3	3	0	0	4	2	1	0	0	2	2	4	10	1	0	1	0
Firmicutes	Lachnospiraceae	Tyzzerella	0	1	0	0	0	0	1	0	0	0	0	0	1	0	0	1	0	0	0	0	0	0	0	0	0	0	0	0	0	0	0	0	0	0	0	0	0	2	1	0	0	0	1	0	0	0	1
Firmicutes	Lachnospiraceae	UC5-1-2E3	0	0	0	0	0	0	0	0	0	0	0	0	0	0	0	0	0	0	0	0	0	0	0	1	0	0	0	0	0	0	0	0	0	0	0	1	0	0	0	0	0	1	0	0	0	0	0
Firmicutes	Lachnospirales_unclassified	Lachnospirales_unclassified	2	0	0	0	0	0	0	1	1	0	2	0	0	0	0	0	1	0	0	2	0	0	0	0	0	0	1	0	1	0	1	0	0	0	4	1	2	0	0	0	0	0	0	0	0	0	0
Firmicutes	Lactobacillaceae	Lactobacillaceae_unclassified	10	3	1	350	361	579	128	63	147	3	9	3	13	6	3	4	33	7	6	3	6	1129	210	69	56	14	28	4	61	63	6	8	23	1	1	0	3	1	1	3	1	1	1	0	0	540	110
Firmicutes	Lactobacillaceae	Lactobacillus	2161	2488	1771	334902	203507	352164	145730	105906	80039	132	1252	648	2239	183	221	186	1558	403	154	1315	1255	418	1112	3246	985	202	223	4065	34379	49919	5115	14736	17829	389	1546	1077	666	122	105	2104	863	1595	2896	1184	1063	3067	981
Firmicutes	Lactobacillaceae	Pediococcus	8	4	26	440	1650	2433	1121	228	2025	1110	705	416	558	877	350	346	1305	854	973	198	356	1150	1793	1009	2535	1551	1012	7	195	117	8	27	300	993	904	118	2009	83	136	531	238	364	135	48	178	2892	1131
Firmicutes	Lactobacillales_fa	Lactobacillales_ge	0	0	0	0	0	0	0	0	0	0	0	0	0	0	0	0	0	0	0	0	0	0	0	0	0	0	0	0	0	0	0	0	0	0	0	0	0	0	0	0	0	0	0	0	0	0	1
Firmicutes	Lactobacillales_unclassified	Lactobacillales_unclassified	95	135	190	71105	99923	223475	52308	98676	1707	873	1101	431	1528	6285	440	2417	6016	2429	2726	787	2559	8839	9067	9876	7753	2215	3031	2175	176822	287209	112922	65222	83165	26847	44961	36301	58101	7230	22124	90803	46604	44080	60442	19535	42154	50450	52279
Firmicutes	Leuconostocaceae	Fructobacillus	0	0	0	0	0	0	0	0	0	0	0	0	0	0	0	0	0	0	0	0	0	0	0	0	0	0	0	0	0	0	0	0	0	0	0	0	1	0	0	0	0	0	0	0	0	0	0
Firmicutes	Leuconostocaceae	Leuconostoc	17	22	423	0	4	0	2	1	1	0	1	1	5	0	0	3	3	0	1	3	1	1	1	4	1	1	1	0	0	0	0	0	0	1	4	1	15	2	2	2	1	3	1	1	1	3	0
Firmicutes	Leuconostocaceae	Leuconostocaceae_unclassified	2	0	0	0	0	0	1	0	0	2	0	0	3	0	1	0	3	2	1	1	0	3	3	0	9	5	3	0	0	0	0	0	0	0	0	0	2	0	0	0	0	0	0	0	0	0	0
Firmicutes	Leuconostocaceae	Weissella	85	38	390	461	719	936	594	715	1357	2151	4342	2293	908	1807	1182	676	2496	1643	5256	1243	1721	3570	6926	4516	9687	3140	2737	7	40	18	8	11	102	1050	440	259	1529	64	247	525	259	109	229	133	364	6407	1982
Firmicutes	Limnochordaceae	Limnochorda	2	0	0	0	0	0	0	0	0	0	0	0	0	0	0	0	0	0	0	0	0	0	0	0	0	0	0	0	0	0	0	0	0	0	0	0	0	0	0	0	0	0	0	0	0	0	0
Firmicutes	Limnochordaceae	Limnochordaceae_ge	0	0	0	0	0	0	0	0	0	0	0	0	0	0	0	0	0	0	0	0	1	0	0	0	0	0	0	0	0	2	2	0	0	0	0	0	0	0	0	0	0	0	0	0	0	0	0
Firmicutes	Limnochordia_fa	Hydrogenispora	0	0	0	0	0	0	0	0	0	0	0	0	0	0	0	0	0	0	0	0	0	0	0	0	0	0	0	0	0	0	0	0	0	0	0	0	0	0	0	0	0	0	1	0	0	0	0
Firmicutes	Listeriaceae	Brochothrix	1	0	0	0	0	0	0	0	0	0	0	0	0	0	0	0	0	0	0	0	0	0	0	0	0	0	0	0	0	0	0	0	0	0	0	0	0	0	0	0	0	0	0	0	0	0	0
Firmicutes	M55-D21_fa	M55-D21_ge	0	0	0	0	0	0	0	0	0	0	2	0	0	0	0	0	1	15	0	0	6	0	0	0	0	0	0	0	0	0	0	0	0	0	1	0	0	0	0	0	0	0	0	0	0	0	0
Firmicutes	MBA03_fa	MBA03_ge	0	0	0	0	0	0	0	0	0	0	0	0	1	0	0	0	0	0	1	0	0	0	0	0	0	0	0	0	0	0	0	0	0	0	0	0	2	0	0	0	0	0	0	0	0	0	0
Firmicutes	Monoglobaceae	Monoglobus	33	1	4	1	0	1	3	2	11	3	11	3	59	13	3	0	2	7	16	29	5	1	0	32	1	2	0	10	13	0	3	1	6	1	4	8	33	13	2	4	15	10	3	14	3	1	2
Firmicutes	Mycoplasmataceae	Candidatus_Lumbricincola	1	0	0	0	0	0	0	0	0	0	0	0	0	0	0	0	0	0	0	0	0	0	0	0	0	0	0	0	0	0	0	0	0	0	0	0	0	0	0	0	0	0	0	0	0	0	0
Firmicutes	Mycoplasmataceae	Mycoplasma	22	0	0	5	2	1	30	11	32	11	184	18	78	116	18	0	36	8	78	206	42	8	8	259	6	16	8	5	14	3	2	0	6	9	13	15	16	107	38	2	2	6	20	9	19	8	17
Firmicutes	Mycoplasmataceae	Mycoplasmataceae_unclassified	0	0	0	0	0	0	0	0	0	0	0	0	0	0	0	0	0	0	0	0	0	0	0	0	0	1	0	0	0	0	1	0	0	0	0	0	0	0	0	0	0	0	0	0	0	0	0
Firmicutes	Mycoplasmataceae	Ureaplasma	0	0	0	0	1	0	1	1	0	0	1	0	2	0	0	0	1	0	0	2	0	0	0	1	0	0	0	0	0	0	0	0	0	0	0	0	3	1	0	1	0	0	0	0	0	0	1
Firmicutes	Oscillospiraceae	Colidextribacter	37	24	19	4	3	0	48	9	28	3	64	6	45	14	2	1	41	8	10	132	16	1	0	80	0	7	3	24	22	6	11	4	8	7	9	6	36	15	16	9	13	32	29	22	5	8	4
Firmicutes	Oscillospiraceae	Flavonifractor	1	2	0	0	0	0	2	0	1	0	0	0	0	0	0	0	0	0	0	0	0	0	0	0	0	0	0	2	0	0	0	0	0	0	0	0	0	0	0	0	0	1	0	1	0	0	0
Firmicutes	Oscillospiraceae	Intestinimonas	3	6	3	0	1	0	5	1	8	0	0	0	0	0	0	0	0	1	0	1	0	0	1	3	0	0	0	8	1	0	1	0	0	1	2	1	2	0	0	6	2	5	4	0	0	7	0
Firmicutes	Oscillospiraceae	NK4A214_group	94	4	3	28	22	5	11	4	23	13	87	10	137	154	19	7	125	17	36	167	37	8	2	176	9	29	6	24	53	15	16	1	25	11	69	49	221	73	38	7	58	48	18	81	47	4	21
Firmicutes	Oscillospiraceae	Oscillibacter	8	26	8	1	0	0	32	3	16	1	3	1	3	0	1	1	2	0	1	3	0	1	0	4	0	0	2	14	1	0	9	1	2	3	8	0	5	0	0	3	4	9	20	5	0	16	0
Firmicutes	Oscillospiraceae	Oscillospiraceae_unclassified	12	11	11	2	3	2	16	8	12	3	10	3	9	8	3	9	6	1	0	11	2	9	7	34	6	0	3	16	6	2	3	1	11	3	11	3	15	160	2	76	736	10	11	94	3	425	24
Firmicutes	Oscillospiraceae	Papillibacter	0	0	0	1	0	0	0	0	0	0	0	0	0	0	0	0	1	0	0	0	0	0	0	0	0	0	0	0	0	0	0	0	0	0	0	0	0	0	0	0	0	0	0	0	0	0	0
Firmicutes	Oscillospiraceae	UCG-002	0	0	1	0	1	0	0	0	0	0	1	0	0	0	0	0	5	0	0	1	0	0	0	1	0	0	0	0	0	1	0	0	0	0	0	0	0	0	1	0	0	1	0	0	0	0	0
Firmicutes	Oscillospiraceae	UCG-003	1	0	1	0	0	0	1	1	1	0	2	0	0	0	0	0	1	0	0	1	0	0	0	1	0	0	0	2	0	0	0	0	1	0	0	0	1	0	0	1	0	0	2	2	0	0	0
Firmicutes	Oscillospiraceae	UCG-005	4	6	41	0	0	0	8	1	3	0	2	1	3	0	0	1	3	0	1	4	0	0	0	4	0	0	0	21	23	4	4	0	4	10	1	5	37	49	3	6	33	6	5	2	2	1	3
Firmicutes	Oscillospiraceae	V9D2013_group	0	0	0	0	1	1	0	0	0	0	0	0	0	0	0	0	3	1	0	0	0	0	0	0	0	0	0	0	0	0	0	0	0	0	0	0	0	0	0	0	0	0	0	0	0	0	0
Firmicutes	Oscillospirales_fa	Hydrogenoanaerobacterium	0	0	0	0	0	0	0	0	0	0	0	0	0	0	0	0	0	0	0	0	0	1	8	0	0	0	0	0	0	0	0	0	0	0	0	0	0	0	0	3	1	0	0	0	0	0	0
Firmicutes	Oscillospirales_fa	Oscillospirales_ge	77	26	33	14	14	6	41	11	23	18	89	7	197	140	14	3	88	12	100	138	30	12	4	186	4	38	5	70	57	9	12	3	9	12	36	23	320	61	41	4	42	73	42	23	10	14	11
Firmicutes	Oscillospirales_unclassified	Oscillospirales_unclassified	11	2	2	3	2	1	13	9	9	3	118	13	12	5	7	0	4	3	7	63	33	1	0	88	1	3	0	9	31	5	0	1	0	1	4	6	185	2	5	5	10	32	2	309	6	0	1
Firmicutes	Paenibacillaceae	Ammoniibacillus	1	0	0	0	0	0	0	0	0	0	0	0	0	0	0	0	0	0	0	0	0	0	0	0	0	0	0	0	0	0	0	0	0	0	0	0	0	0	0	0	0	0	0	0	0	0	0
Firmicutes	Paenibacillaceae	Ammoniphilus	4	1	1	0	23	5	5	8	22	469	293	555	71	879	440	196	377	5	526	350	377	824	995	17	357	640	572	3	25	11	1	6	13	3729	6433	4816	1620	586	2543	1714	453	15	1248	1748	2250	50	28
Firmicutes	Paenibacillaceae	Cohnella	0	0	2	0	0	0	0	0	1	4	12	79	25	43	8	34	30	0	0	1	21	4	0	82	5	13	10	0	0	0	0	1	0	0	1	2	2	0	0	0	0	0	1	0	0	4	0
Firmicutes	Paenibacillaceae	Fontibacillus	0	0	0	0	0	0	1	0	0	0	0	0	1	1	0	0	2	1	0	0	0	2	0	4	7	8	12	0	0	0	0	0	0	0	41	8	3	4	2	3	0	6	2	4	2	2	1
Firmicutes	Paenibacillaceae	Paenibacillaceae_ge	3	1	3	1	45	8	7	9	8	521	204	690	164	1503	670	485	1005	144	346	265	247	1128	19	10	2722	568	5080	1	2	1	0	1	0	115	6	292	128	30	96	81	15	2	0	20	95	4	1
Firmicutes	Paenibacillaceae	Paenibacillaceae_unclassified	6	6	3	1	47	9	16	45	19	913	355	1018	427	1734	1348	600	1241	203	352	741	331	496	171	2062	774	655	1057	6	19	3	7	1	2	282	2476	371	1005	92	359	478	252	200	220	330	316	242	79
Firmicutes	Paenibacillaceae	Paenibacillus	276	97	599	20	405	105	238	316	225	9590	5892	11927	3367	16881	8808	8012	14275	7806	16526	12428	3658	7726	9522	4733	6881	8628	8061	228	595	157	57	35	70	18492	55269	32494	75604	5920	25474	55882	27829	19489	21083	35020	28534	10302	4776
Firmicutes	Paenibacillaceae	Saccharibacillus	121	30	358	0	0	0	0	0	0	0	0	0	1	0	0	0	0	0	0	0	0	0	0	0	0	0	0	0	0	0	0	0	0	0	0	0	0	0	0	1	0	0	0	0	0	0	0
Firmicutes	Paenibacillaceae	Thermobacillus	3	0	0	0	0	0	0	0	0	2	0	3	1	8	2	0	1	0	0	0	0	0	0	0	1	0	1	0	0	0	0	0	0	0	0	0	0	1	0	0	0	0	0	0	1	0	0
Firmicutes	Peptococcaceae	Peptococcus	2	0	0	0	1	0	0	0	0	1	0	0	15	3	1	0	0	0	0	1	1	0	0	0	0	1	0	0	0	0	0	0	1	1	0	0	1	2	2	0	0	0	1	1	0	1	1
Firmicutes	Peptostreptococcaceae	Clostridioides	0	0	0	0	0	0	2	1	107	0	0	0	0	0	0	0	0	0	1	0	0	0	0	0	0	0	0	0	2	0	0	0	0	0	0	0	0	0	0	0	0	0	0	0	0	0	0
Firmicutes	Peptostreptococcaceae	Intestinibacter	0	0	0	0	0	0	0	0	0	0	0	0	0	0	0	0	0	0	0	0	0	0	0	0	0	0	0	0	0	0	0	0	0	0	0	0	0	1	0	0	0	0	0	0	0	0	0
Firmicutes	Peptostreptococcaceae	Paeniclostridium	619	8	10	135	96	17	112	12	51	49	108	9	1188	290	60	58	264	170	309	546	192	31	25	962	67	23	16	50	339	59	4	3	7	96	42	31	554	558	322	26	144	106	121	25	26	46	132
Firmicutes	Peptostreptococcaceae	Paraclostridium	0	0	0	0	0	0	0	0	0	0	0	0	0	0	0	0	0	0	0	0	0	0	0	0	0	0	0	0	0	0	0	0	0	0	1	0	0	0	0	0	0	0	0	0	0	0	0
Firmicutes	Peptostreptococcaceae	Peptoclostridium	0	0	2	0	0	0	0	0	0	0	0	0	0	0	0	0	0	0	0	0	0	0	0	0	0	0	0	0	0	0	0	0	0	0	0	0	0	0	0	0	0	0	0	0	0	0	0
Firmicutes	Peptostreptococcaceae	Peptostreptococcaceae_unclassified	512	45	28	73	37	4	25	19	32	95	71	19	128	679	175	12	78	11	810	399	95	97	58	455	24	62	46	50	94	30	39	2	19	40	58	51	158	271	133	20	76	34	131	92	41	19	62
Firmicutes	Peptostreptococcaceae	Peptostreptococcus	0	0	0	0	0	0	0	0	0	0	0	0	0	0	0	0	0	0	0	0	0	0	0	0	0	0	0	0	1	0	0	0	0	0	0	0	3	0	0	0	0	0	0	0	0	0	0
Firmicutes	Peptostreptococcaceae	Romboutsia	1777	40	37	383	156	23	230	39	138	245	269	36	1307	1573	198	51	419	182	859	1167	323	88	69	1717	120	90	71	105	547	107	45	6	35	105	121	89	845	861	526	44	253	167	290	125	99	77	211
Firmicutes	Peptostreptococcaceae	Terrisporobacter	34	1	0	0	0	1	0	2	1	3	5	1	3	10	6	0	0	0	28	48	8	5	3	33	0	3	1	1	1	0	0	0	1	0	2	1	3	3	0	4	4	0	0	0	2	0	0
Firmicutes	Peptostreptococcales-Tissierellales_fa	Alkaliphilus	1	0	0	0	0	0	0	0	0	9	8	8	7	10	30	8	15	0	9	32	10	18	64	0	0	1	0	0	2	1	0	0	2	13	69	22	42	8	46	120	74	49	62	106	130	6	1
Firmicutes	Peptostreptococcales-Tissierellales_fa	Anaerococcus	1	0	0	0	0	0	0	0	0	0	0	0	0	0	0	0	0	0	0	0	0	0	0	0	0	0	0	0	2	0	0	0	0	0	0	0	0	0	0	0	1	0	0	0	0	0	0
Firmicutes	Peptostreptococcales-Tissierellales_fa	Anaerosalibacter	5	0	0	3	0	0	0	0	4	0	0	0	0	0	0	0	0	0	0	0	0	0	0	0	0	0	0	1	0	0	1	0	1	0	0	0	0	0	0	0	0	0	0	0	0	0	1
Firmicutes	Peptostreptococcales-Tissierellales_fa	Finegoldia	0	0	0	0	0	0	0	0	1	0	0	0	0	0	0	0	0	0	0	0	0	0	0	0	0	0	0	0	0	0	0	0	0	0	0	0	0	0	0	0	0	0	0	0	0	0	0
Firmicutes	Peptostreptococcales-Tissierellales_fa	Helcococcus	2	0	0	0	0	0	0	0	0	0	0	0	0	0	0	0	0	0	0	0	0	0	0	0	0	0	0	0	0	0	0	0	0	0	0	0	0	0	0	0	0	0	0	0	0	0	0
Firmicutes	Peptostreptococcales-Tissierellales_fa	Keratinibaculum	1	0	0	0	0	0	0	0	0	0	0	0	0	0	0	0	0	0	0	0	0	0	0	0	0	0	0	0	0	0	0	0	0	0	0	0	0	0	0	0	0	0	0	0	0	0	0
Firmicutes	Peptostreptococcales-Tissierellales_fa	Peptoniphilus	1	0	1	0	0	0	0	0	0	0	0	0	0	0	0	0	0	0	0	0	0	0	0	0	0	0	0	0	0	0	0	0	0	0	0	0	0	0	0	0	0	0	0	0	0	0	0
Firmicutes	Peptostreptococcales-Tissierellales_fa	Peptostreptococcales-Tissierellales_fa_unclassified	3	0	0	0	0	0	0	0	0	5	0	0	3	0	4	0	2	1	4	3	0	11	18	1	2	6	1	0	0	0	0	0	0	0	2	1	19	0	3	0	2	1	1	8	0	0	0
Firmicutes	Peptostreptococcales-Tissierellales_fa	Sporanaerobacter	1	0	0	0	0	0	0	0	0	0	0	0	0	0	0	0	0	0	0	0	0	0	0	0	0	0	0	0	0	0	0	0	0	0	0	0	0	0	0	0	0	0	0	0	0	0	0
Firmicutes	Peptostreptococcales-Tissierellales_fa	Tepidimicrobium	1	0	0	0	0	0	0	0	0	0	0	0	1	0	0	0	0	0	0	0	0	0	0	0	0	0	0	0	0	0	0	0	0	0	0	0	0	0	0	0	0	0	0	0	0	0	0
Firmicutes	Peptostreptococcales-Tissierellales_fa	Tissierella	0	0	0	1	1	1	0	0	6	2	3	0	2	9	47	6	12	7	40	14	4	44	175	5	12	28	6	0	0	0	0	0	0	1	1	0	26	1	14	29	39	4	13	17	10	0	3
Firmicutes	Peptostreptococcales-Tissierellales_unclassified	Peptostreptococcales-Tissierellales_unclassified	0	0	0	0	0	0	0	0	1	0	0	0	0	1	0	0	0	0	0	1	1	0	0	2	0	0	0	0	0	0	1	0	0	0	0	0	2	0	1	0	0	1	0	0	1	0	0
Firmicutes	Planococcaceae	Bhargavaea	0	0	0	0	0	0	0	0	0	0	0	0	0	0	0	0	0	0	0	0	0	0	0	0	0	0	0	0	0	0	0	0	0	0	0	0	0	0	0	0	0	0	1	0	0	0	0
Firmicutes	Planococcaceae	Caryophanon	0	0	1	0	0	0	1	0	0	2	0	1	0	1	2	1	0	0	0	1	0	1	0	0	0	0	0	0	0	0	0	0	0	0	1	0	3	0	1	5	0	0	2	2	1	0	0
Firmicutes	Planococcaceae	Chungangia	0	0	0	0	0	0	0	0	0	1	1	0	0	0	0	0	0	0	0	0	0	0	0	0	0	0	0	0	0	0	0	0	0	0	0	0	0	0	0	0	0	0	0	0	1	0	0
Firmicutes	Planococcaceae	Domibacillus	0	1	0	1	0	4	1	5	4	9	105	6	0	59	2	5	25	41	652	325	84	665	59	291	9	432	724	0	0	2	0	0	0	41	89	75	47	51	86	269	103	1	57	174	57	0	1
Firmicutes	Planococcaceae	Filibacter	0	0	0	0	0	0	0	0	0	0	0	0	0	1	0	0	0	1	0	0	0	0	0	0	0	0	0	0	0	0	0	0	0	0	0	0	0	0	0	0	0	0	0	0	0	0	0
Firmicutes	Planococcaceae	Kurthia	5	0	20	0	2	5	0	0	0	0	1	0	4	9	0	41	109	1	0	43	0	0	0	1	0	0	0	0	0	0	0	0	0	0	0	0	2	0	0	2	1	0	0	0	0	0	0
Firmicutes	Planococcaceae	Lysinibacillus	11	12	49	1	38	8	4	0	4	522	746	1067	132	2230	415	42	212	177	1610	298	447	6	82	31	28	19	22	1	4	1	0	26	59	174	480	26933	369	130	15051	200	96	227	133	17299	16743	111	61
Firmicutes	Planococcaceae	Paenisporosarcina	1	0	0	0	0	0	0	0	0	0	0	0	0	0	0	0	0	0	0	0	0	0	0	0	1	0	0	0	0	0	0	0	0	0	0	0	0	0	0	0	0	0	0	0	0	0	0
Firmicutes	Planococcaceae	Planococcaceae_unclassified	42	16	59	8	198	67	25	86	183	4056	3284	3198	1409	11148	2828	1651	4152	3125	8761	2667	2285	3060	3327	599	1525	1318	820	87	486	116	43	9	22	25031	60213	9882	58541	21613	6576	35173	18172	26694	19859	13725	7841	2333	534
Firmicutes	Planococcaceae	Planococcus	0	0	0	0	0	0	0	0	0	1	0	0	0	1	0	0	0	1	0	0	0	1	0	0	0	0	0	0	0	0	0	0	0	1	9	9	2	0	0	1	0	1	0	0	1	0	0
Firmicutes	Planococcaceae	Planomicrobium	0	0	0	0	0	0	0	0	0	4	0	0	0	2	0	0	0	0	2	0	0	0	0	0	0	0	0	0	0	0	0	0	0	0	0	0	4	0	0	0	0	0	0	0	0	0	0
Firmicutes	Planococcaceae	Psychrobacillus	0	0	0	0	0	0	0	0	0	0	0	0	0	1	0	0	1	0	0	0	0	0	0	0	0	0	0	0	0	0	0	0	0	1	0	3	4	2	0	9	5	14	8	9	4	0	0
Firmicutes	Planococcaceae	Rummeliibacillus	0	0	0	0	0	0	0	0	0	0	0	0	0	0	0	0	1	0	1	0	1	0	0	0	0	0	0	0	0	0	0	0	0	2	73	1	2	1	4	0	0	0	7	0	2	0	0
Firmicutes	Planococcaceae	Solibacillus	0	1	17	0	1	0	0	0	0	1	1	0	1	2	2	0	1	4	11	2	1	0	0	0	0	0	0	0	1	0	0	0	0	13	27	30	82	30	42	91	49	127	93	70	40	0	0
Firmicutes	Planococcaceae	Sporosarcina	1	0	1	0	217	1	3	0	0	73	57	4	26	68	18	0	0	123	39	1	0	90	175	1	79	0	31	1	4	1	1	0	2	135	377	2	283	42	30	0	0	464	47	37	0	0	9
Firmicutes	Planococcaceae	Viridibacillus	0	0	0	0	0	0	0	0	0	0	0	0	0	0	0	1	0	0	0	0	0	0	0	0	0	0	0	0	0	0	0	0	0	1	2	0	0	0	0	0	1	0	3	0	0	0	0
Firmicutes	Proteiniboraceae	Proteiniborus	2	0	0	0	0	0	0	0	0	0	0	0	0	0	0	0	0	0	0	0	0	0	0	0	0	0	0	0	0	0	0	0	0	0	0	0	0	0	0	0	0	0	0	0	0	0	0
Firmicutes	RF39_fa	RF39_ge	119	9	8	25	46	26	17	13	39	18	76	11	447	217	18	10	292	61	63	237	39	18	80	212	45	66	10	39	71	14	12	8	38	22	106	93	293	161	141	6	68	65	87	120	70	36	108
Firmicutes	RsaHf231_fa	RsaHf231_ge	1	0	0	0	0	0	0	0	0	0	0	0	0	0	0	0	0	0	0	0	0	0	0	0	0	0	0	0	0	0	0	0	0	0	0	0	0	0	0	0	0	0	0	0	0	0	0
Firmicutes	Ruminococcaceae	Anaerotruncus	2	11	7	0	2	0	9	4	31	1	2	0	1	0	3	1	1	3	0	5	0	1	0	9	0	0	1	7	1	0	0	0	12	5	5	1	1	0	3	9	0	34	5	0	0	3	0
Firmicutes	Ruminococcaceae	CAG-352	6	0	0	0	0	0	6	3	7	0	97	12	4	0	0	0	3	0	2	30	13	0	0	63	1	0	0	0	0	1	0	0	0	0	1	1	4	0	1	0	0	0	0	0	0	0	0
Firmicutes	Ruminococcaceae	Candidatus_Soleaferrea	1	3	3	0	0	0	1	0	1	0	0	1	1	0	2	1	0	0	0	0	0	0	0	0	0	0	0	5	0	0	0	0	0	1	0	0	1	1	1	0	3	2	0	0	0	0	0
Firmicutes	Ruminococcaceae	Caproiciproducens	2	0	0	0	0	0	0	0	0	0	0	0	1	0	0	0	0	0	0	0	0	0	1	5	2	0	0	0	0	0	0	0	0	0	0	0	1	0	0	1	3	0	1	0	0	2	0
Firmicutes	Ruminococcaceae	Faecalibacterium	0	1	0	0	0	0	0	0	1	0	0	0	0	0	0	0	0	0	0	0	0	0	0	0	0	0	0	0	0	0	1	0	0	0	0	0	0	0	0	0	0	0	0	0	0	0	0
Firmicutes	Ruminococcaceae	Incertae_Sedis	18	38	14	2	8	1	53	18	25	4	17	74	1	46	122	5	16	4	3	6	7	255	275	233	46	65	16	29	12	8	11	6	11	55	630	693	643	489	404	123	85	488	22	91	403	5136	1730
Firmicutes	Ruminococcaceae	Negativibacillus	0	0	0	0	0	0	0	0	0	0	0	0	0	0	0	0	0	0	0	0	0	0	0	0	0	0	0	2	1	0	0	0	0	0	0	0	0	0	0	0	0	0	1	0	0	0	0
Firmicutes	Ruminococcaceae	Paludicola	0	2	0	0	0	0	3	0	0	0	1	0	0	0	0	1	0	0	0	0	0	0	0	0	0	1	0	2	0	0	0	1	0	0	0	0	1	0	0	0	1	0	0	0	0	0	0
Firmicutes	Ruminococcaceae	Phocea	1	0	2	0	0	0	2	1	1	0	1	0	0	0	0	0	0	0	0	1	0	0	0	0	0	0	0	2	0	0	0	0	1	0	1	0	0	0	0	0	0	2	0	0	0	0	0
Firmicutes	Ruminococcaceae	Ruminococcaceae_ge	24	53	11	1	3	0	89	12	35	2	14	4	1	1	0	1	5	1	3	8	0	2	0	17	2	3	0	48	2	0	15	4	12	5	9	5	6	1	4	12	5	34	48	5	0	24	0
Firmicutes	Ruminococcaceae	Ruminococcaceae_unclassified	211	18	24	42	51	28	130	79	129	61	1298	196	169	343	122	62	306	33	110	1035	333	18	36	1399	34	58	10	67	291	38	27	9	56	2160	1947	3596	8820	2542	1570	5870	5578	1608	1081	3124	1704	109	157
Firmicutes	Ruminococcaceae	Ruminococcus	126	29	27	23	37	14	80	26	82	22	119	26	127	164	21	10	217	18	83	226	49	10	4	235	27	56	7	52	35	30	22	6	42	22	89	80	133	87	59	32	43	82	66	112	52	34	43
Firmicutes	Ruminococcaceae	Subdoligranulum	0	0	0	0	0	0	0	0	0	0	0	0	0	0	0	0	0	0	0	0	1	0	0	0	0	0	0	0	0	0	0	0	1	0	0	0	0	0	0	0	0	0	0	0	2	0	1
Firmicutes	Ruminococcaceae	UCG-001	2	0	0	0	0	0	0	0	1	0	2	0	0	4	0	0	1	0	1	7	2	0	0	2	0	2	0	0	2	0	1	0	3	0	3	4	1	4	0	0	1	0	1	6	4	0	1
Firmicutes	Salisediminibacteriaceae	Alkalicoccus	0	0	0	0	0	0	0	0	0	0	0	1	0	1	0	0	1	0	2	1	0	0	0	0	0	0	1	0	0	0	0	0	0	0	0	0	0	0	0	0	0	0	0	0	0	0	0
Firmicutes	Salisediminibacteriaceae	Salipaludibacillus	1	0	0	1	22	2	0	10	2	256	35	3	26	1126	162	95	1	51	273	239	61	220	51	0	142	143	280	0	0	0	0	0	0	170	60	37	30	62	27	0	11	4	37	17	47	0	1
Firmicutes	Salisediminibacteriaceae	Salisediminibacteriaceae_unclassified	0	0	0	0	4	0	0	0	0	54	7	3	21	217	65	16	35	3	8	69	4	2	2	0	2	14	42	0	0	0	0	0	0	3	7	2	10	1	3	0	2	0	1	3	1	0	0
Firmicutes	Sedimentibacteraceae	Sedimentibacter	0	0	0	0	0	0	0	0	0	0	0	0	0	0	0	0	0	0	2	1	1	2	3	5	0	0	0	0	0	0	0	0	0	0	2	0	1	0	1	2	1	1	7	6	3	2	0
Firmicutes	Selenomonadaceae	Anaerovibrio	0	0	0	0	0	0	0	0	0	0	0	0	0	1	0	0	0	0	0	1	0	0	0	0	0	0	0	0	0	0	0	0	0	0	0	0	0	2	0	1	0	0	0	0	0	0	0
Firmicutes	Selenomonadaceae	Schwartzia	1	0	0	0	0	0	0	0	0	0	0	0	1	1	0	0	1	0	0	0	0	0	0	0	0	0	0	0	0	0	0	0	0	0	0	0	0	1	0	0	0	0	0	0	0	0	0
Firmicutes	Selenomonadaceae	Selenomonadaceae_unclassified	0	2	1	1	0	1	0	0	0	1	0	0	5	0	0	0	1	0	0	1	0	0	0	0	0	0	0	0	0	1	0	0	0	0	1	0	0	0	1	0	0	1	0	1	0	0	0
Firmicutes	Selenomonadaceae	Selenomonas	0	0	0	0	0	0	0	0	0	0	0	0	2	0	0	0	1	0	0	0	0	0	0	0	0	0	0	0	1	0	0	0	0	0	0	0	2	0	0	0	0	0	1	0	0	1	0
Firmicutes	Selenomonadaceae	Veillonellaceae_UCG-001	0	0	0	1	1	0	0	0	0	0	0	0	0	0	0	0	0	0	0	0	0	0	0	0	0	0	0	0	0	0	0	0	0	0	0	0	0	0	0	1	0	0	0	0	0	1	0
Firmicutes	Sporolactobacillaceae	Pullulanibacillus	0	0	0	0	0	0	0	0	0	0	0	0	0	0	0	0	0	0	0	0	0	0	0	0	1	0	0	0	0	0	0	0	0	0	0	0	0	0	0	0	0	0	0	0	0	0	0
Firmicutes	Sporolactobacillaceae	Sporolactobacillaceae_unclassified	1	0	0	0	0	0	0	0	0	0	0	0	0	0	0	0	0	0	0	0	0	0	0	0	6	0	0	0	0	0	0	0	0	0	0	0	0	0	1	0	0	0	0	0	0	0	0
Firmicutes	Sporomusaceae	Anaerosinus	0	0	0	0	0	0	0	0	0	0	0	0	0	0	0	0	0	0	0	0	0	1	1	2	1	0	1	0	1	0	0	0	0	0	0	0	0	31	0	0	0	0	0	0	0	5	0
Firmicutes	Sporomusaceae	Sporomusa	0	0	0	1	0	0	0	0	0	0	0	0	0	0	0	0	0	0	0	0	0	0	0	0	0	0	0	0	0	0	0	0	0	0	0	0	1	0	0	0	0	0	0	2	0	1	0
Firmicutes	Sporomusaceae	Sporomusaceae_unclassified	0	1	0	0	0	0	0	0	0	0	0	0	0	0	0	0	0	0	0	0	0	0	0	0	0	0	0	0	0	0	0	0	0	0	0	0	0	0	0	0	1	0	0	0	0	0	0
Firmicutes	Staphylococcaceae	Aliicoccus	1	0	0	0	0	0	0	0	0	0	0	0	0	0	0	0	0	0	0	0	0	0	0	0	0	0	0	0	0	0	0	0	0	0	0	0	0	0	0	0	0	0	0	0	0	0	0
Firmicutes	Staphylococcaceae	Jeotgalicoccus	3	0	7	0	0	0	5	2	0	0	5	0	0	0	1	0	0	0	0	0	1	0	0	2	0	0	0	1	1	0	0	1	1	0	13	0	0	0	1	7	0	1	15	0	0	0	0
Firmicutes	Staphylococcaceae	Macrococcus	0	1	12	0	0	0	0	0	0	0	0	0	0	0	0	0	0	0	0	0	0	0	0	0	0	0	0	0	0	0	0	0	0	0	0	0	0	0	0	0	0	0	0	0	0	0	0
Firmicutes	Staphylococcaceae	Staphylococcaceae_unclassified	5	0	4	0	0	0	2	2	1	0	0	0	0	0	0	0	1	0	0	0	0	0	0	0	0	0	0	1	0	0	1	1	0	0	0	0	0	0	0	0	0	1	1	0	1	0	0
Firmicutes	Staphylococcaceae	Staphylococcus	272	20	171	1	4	2	27	64	5	0	27	6	7	4	0	6	9	0	3	24	3	0	0	4	1	0	2	19	1	4	4	47	8	4	45	8	12	3	1	123	55	8	104	127	5	36	2
Firmicutes	Streptococcaceae	Lactococcus	62	52	66	0	0	24	8	3	6	13	11	1	4	4	8	9	22	2	10	5	5	44	261	98	43	73	135	6	1	3	2	0	1	9	6	33	35	1	68	10	1	7	7	2	4	25	933
Firmicutes	Streptococcaceae	Streptococcaceae_unclassified	0	1	2	0	0	0	0	0	0	0	0	0	0	0	0	0	2	0	0	1	0	1	3	0	0	0	1	0	1	0	1	0	0	0	0	0	0	0	0	0	0	0	0	0	0	0	0
Firmicutes	Streptococcaceae	Streptococcus	11	3	13	0	1	0	16	10	5	0	7	1	2	4	1	1	1	0	2	1	0	1	0	5	0	3	0	9	4	5	3	0	2	1	6	2	7	1	2	8	0	4	9	4	2	0	5
Firmicutes	Symbiobacteraceae	Symbiobacterium	1	0	0	0	0	0	0	0	0	0	0	0	0	0	0	0	0	0	0	0	0	0	0	0	0	0	0	0	0	0	0	0	0	0	0	0	0	0	0	0	0	0	0	0	0	0	0
Firmicutes	Thermicanaceae	Hydrogenibacillus	2	0	0	0	0	0	0	0	0	0	0	0	0	0	0	0	0	0	0	0	0	0	0	0	0	0	0	0	0	0	0	0	0	0	0	0	0	0	0	0	0	0	0	0	0	0	0
Firmicutes	Thermoactinomycetaceae	Kroppenstedtia	82	0	0	4	2	6	0	1	0	1	0	0	0	0	0	0	1	1	0	0	0	0	0	0	0	0	0	0	14	31	6	7	5	1	0	0	26	0	0	1	2	1	1	0	0	0	0
Firmicutes	Thermoactinomycetaceae	Laceyella	3	0	0	0	0	0	0	0	0	0	0	0	0	0	0	0	1	0	0	0	0	0	0	0	0	0	0	0	0	0	0	0	0	0	0	0	0	0	0	0	1	0	2	0	0	0	0
Firmicutes	Thermoactinomycetaceae	Melghirimyces	0	0	0	0	0	0	0	0	0	0	0	0	1	0	0	0	0	0	0	0	0	0	0	0	0	0	0	0	2	1	0	0	0	0	0	0	0	0	0	0	0	0	0	0	0	0	0
Firmicutes	Thermoactinomycetaceae	Novibacillus	3	0	0	0	0	0	1	0	0	0	0	0	0	0	0	0	0	0	0	0	0	0	0	0	4	1	0	1	6	3	0	0	0	0	0	0	0	0	0	0	2	0	0	0	0	0	0
Firmicutes	Thermoactinomycetaceae	Planifilum	1	0	0	1	0	0	0	0	0	0	0	0	0	0	0	0	0	0	0	0	0	0	0	0	0	0	0	0	0	0	0	0	0	0	0	0	0	0	1	0	0	0	0	0	0	0	0
Firmicutes	Thermoactinomycetaceae	Risungbinella	2	0	0	0	0	0	0	0	0	0	0	0	0	0	0	0	0	0	0	0	0	0	0	0	0	0	0	0	0	0	0	0	0	0	0	0	0	0	0	0	0	0	0	0	0	0	0
Firmicutes	Thermoactinomycetaceae	Seinonella	3	0	0	0	0	0	0	0	0	0	0	0	0	0	0	0	0	0	0	0	0	0	0	0	0	0	0	0	0	0	0	0	0	0	0	0	0	0	0	0	0	0	0	0	0	0	0
Firmicutes	Thermoactinomycetaceae	Shimazuella	0	0	0	0	0	0	0	0	0	0	0	0	0	1	0	0	0	0	0	0	0	0	0	0	0	0	0	0	0	0	0	0	0	1	2	1	0	0	1	0	0	0	0	0	0	0	0
Firmicutes	Thermoactinomycetaceae	Thermoactinomyces	55	0	1	0	0	1	1	0	0	0	0	0	2	0	0	0	3	0	0	0	0	0	0	4	1	0	0	4	18	3	0	1	1	1	3	0	43	1	2	3	25	8	5	2	0	1	0
Firmicutes	Thermoactinomycetaceae	Thermoactinomycetaceae_unclassified	6	0	1	0	0	0	0	0	0	1	0	0	0	0	0	0	0	0	0	0	0	0	0	0	0	0	0	0	4	1	0	1	0	1	1	1	1	0	0	1	1	0	0	0	0	0	0
Firmicutes	Thermoanaerobacteraceae	Caloribacterium	0	0	0	0	0	0	0	0	0	0	0	0	0	0	0	0	0	0	0	0	0	0	0	0	0	0	0	0	0	0	0	0	0	1	0	0	0	0	0	0	0	0	0	0	0	0	0
Firmicutes	UCG-010	UCG-010_ge	2	3	5	0	0	0	1	0	2	0	2	0	1	1	0	0	0	0	0	0	0	0	0	0	0	0	0	31	19	5	0	0	1	2	1	5	36	43	8	5	34	8	1	1	2	3	3
Firmicutes	UCG-011	UCG-011_ge	0	0	1	0	0	0	0	0	0	0	0	0	0	0	0	0	0	0	0	0	0	0	0	0	0	0	0	0	0	1	0	0	0	0	0	0	0	0	1	0	0	0	0	0	1	0	1
Firmicutes	Vagococcaceae	Vagococcus	15	3	2	19	8	4	2212	10	47020	5	1	6	0	0	0	1	0	21	1	53	41	0	13	176	2	1	0	4	4	1	694	0	23225	84	23	34	2	1	1	4	0	103	2	31	36	2	0
Firmicutes	Veillonellaceae	Dialister	0	0	0	0	0	0	0	0	0	0	0	0	5	0	0	0	1	0	0	0	0	0	0	0	0	0	0	0	0	0	0	0	0	0	0	0	0	3	1	0	0	0	0	1	1	1	3
Firmicutes	Veillonellaceae	Megasphaera	1	0	0	1	4	1	0	0	0	0	0	0	55	1	0	2	10	1	0	0	0	0	0	1	1	0	0	0	0	0	0	0	0	1	0	0	0	0	5	0	0	0	1	0	1	0	1
Firmicutes	Veillonellaceae	Veillonella	1	0	0	0	0	0	0	0	0	0	0	0	0	0	0	0	0	0	0	1	0	0	0	0	0	0	0	0	0	1	0	0	0	1	0	0	1	1	0	0	0	0	0	0	0	0	0
Firmicutes	Veillonellaceae	Veillonellaceae_unclassified	1	0	0	0	0	0	0	0	0	0	0	0	2	6	0	0	0	0	0	0	0	0	0	1	0	0	1	0	0	0	0	1	0	0	0	1	0	0	2	0	0	0	0	0	0	0	1
Firmicutes	Veillonellales-Selenomonadales_unclassified	Veillonellales-Selenomonadales_unclassified	1	0	1	0	0	0	0	0	0	0	0	0	0	0	0	0	0	0	0	0	0	0	0	0	0	0	0	0	0	0	0	0	0	0	0	1	0	0	0	0	0	0	0	1	0	0	0
Fusobacteriota	Fusobacteriaceae	Fusobacterium	2	0	0	0	0	0	0	0	0	0	2	0	0	0	0	0	0	0	0	0	1	0	0	0	0	0	0	1	0	0	0	0	0	0	1	1	1	0	0	0	0	1	0	0	1	0	1
Fusobacteriota	Leptotrichiaceae	Leptotrichia	1	0	0	0	0	0	0	0	1	0	0	0	0	0	0	0	0	0	0	0	0	0	0	0	0	0	0	0	0	1	0	1	0	0	0	0	2	0	1	0	0	0	1	0	0	0	1
Gemmatimonadota	Gemmatimonadaceae	Gemmatimonadaceae_unclassified	1	1	5	0	0	0	0	0	0	0	0	0	0	0	0	0	0	0	0	0	0	0	0	0	0	0	0	0	0	0	0	0	0	0	0	0	0	0	0	0	0	0	0	0	0	0	0
Gemmatimonadota	Gemmatimonadaceae	Gemmatimonas	1	3	10	0	0	0	0	0	0	0	0	0	0	0	0	0	0	0	0	0	0	0	0	0	0	0	0	0	0	0	0	0	0	0	0	0	0	0	0	0	0	0	0	0	0	0	1
Gemmatimonadota	Gemmatimonadaceae	Roseisolibacter	1	0	4	0	0	0	0	0	0	0	0	0	0	0	0	0	0	0	0	1	0	0	0	0	0	0	0	0	0	0	0	0	0	0	0	0	0	0	0	0	0	0	0	0	0	0	0
Gemmatimonadota	Longimicrobiaceae	Longimicrobiaceae_ge	0	2	6	0	0	0	0	0	0	0	0	0	0	0	0	0	0	0	0	0	0	0	0	0	0	0	0	0	0	0	0	0	0	0	0	0	0	0	0	0	0	0	0	0	0	0	0
Gemmatimonadota	Longimicrobiaceae	Longimicrobiaceae_unclassified	0	1	1	0	0	0	0	0	0	0	0	0	0	0	0	0	0	0	0	0	0	0	0	0	0	0	0	0	0	0	0	0	0	0	0	0	0	0	0	0	0	0	0	0	0	0	0
Gemmatimonadota	Longimicrobiaceae	Longimicrobium	0	4	10	0	0	0	0	0	0	0	0	0	0	0	0	0	0	0	0	0	0	0	0	0	0	0	0	0	0	0	0	0	0	0	0	0	0	0	0	0	0	0	0	0	0	0	0
Gemmatimonadota	Longimicrobiaceae	YC-ZSS-LKJ147	0	6	21	0	0	0	0	1	0	0	0	0	0	0	0	0	0	0	0	0	0	0	0	0	0	0	0	0	0	0	0	0	0	0	0	0	0	0	0	0	0	0	0	0	0	0	0
Gemmatimonadota	S0134_terrestrial_group_fa	S0134_terrestrial_group_ge	0	0	1	0	0	0	0	0	0	0	0	0	0	0	0	0	0	0	0	0	0	0	0	0	0	0	0	0	0	0	0	0	0	0	0	0	0	0	0	0	1	0	0	0	0	0	0
Halobacterota	Methanocorpusculaceae	Methanocorpusculum	0	0	0	0	0	0	0	0	0	0	0	0	0	0	0	0	0	0	0	0	0	0	0	0	0	0	0	0	0	0	0	0	0	0	0	0	0	0	1	0	0	0	0	0	0	0	1
Methylomirabilota	Rokubacteriales_fa	Rokubacteriales_ge	0	0	2	0	0	0	0	0	0	0	0	0	0	0	0	0	0	0	0	0	0	0	0	0	0	0	0	0	0	0	0	0	0	0	0	0	0	0	0	0	0	0	0	0	0	0	0
Methylomirabilota	WX65	WX65_ge	1	0	0	0	0	0	0	0	0	0	0	0	0	0	0	0	0	0	0	0	0	0	0	0	0	0	0	0	0	0	0	0	0	0	0	0	0	0	0	0	0	0	0	0	0	0	0
Myxococcota	Anaeromyxobacteraceae	Anaeromyxobacter	0	0	2	0	0	0	0	0	0	0	0	0	0	0	0	0	0	0	0	0	0	0	0	0	0	0	0	0	0	0	0	0	0	0	0	0	0	0	0	0	0	0	0	0	0	0	0
Myxococcota	BIrii41	BIrii41_ge	0	7	20	0	0	0	0	0	0	0	0	0	0	0	0	0	0	0	0	0	0	0	0	0	0	0	0	0	0	0	0	0	0	0	0	0	0	0	0	0	0	0	0	0	0	0	0
Myxococcota	Blfdi19_fa	Blfdi19_ge	0	4	27	0	0	0	0	0	0	0	0	0	0	0	0	0	0	0	0	0	0	0	0	0	0	0	0	0	0	0	0	0	0	0	0	0	0	0	0	0	0	0	0	0	0	0	0
Myxococcota	Haliangiaceae	Haliangium	1	5	41	0	0	0	0	0	0	0	0	0	0	0	0	0	0	0	0	0	0	0	0	0	0	0	0	0	0	0	0	0	0	0	0	0	0	0	0	0	0	0	0	1	0	0	0
Myxococcota	mle1-27_fa	mle1-27_ge	0	0	2	0	0	0	0	0	0	0	0	0	0	0	0	0	0	0	0	0	0	0	0	0	0	0	0	0	0	0	0	0	0	0	0	0	0	0	0	0	0	0	0	0	0	0	0
Myxococcota	Myxococcaceae	Archangium	0	0	1	0	0	0	0	0	0	0	0	0	0	0	0	0	0	0	0	0	0	0	0	0	0	0	0	0	0	0	0	0	0	0	0	0	0	0	0	0	0	0	0	0	0	0	0
Myxococcota	Myxococcaceae	Corallococcus	0	4	0	0	0	0	0	0	0	0	0	0	0	0	0	0	0	0	0	0	0	0	0	0	0	0	0	0	0	0	0	0	0	0	0	0	0	0	0	0	0	0	0	0	0	0	0
Myxococcota	Myxococcaceae	Cystobacter	1	0	6	0	0	0	0	0	0	0	0	0	0	0	0	0	0	0	0	0	0	0	0	0	0	0	0	0	0	0	0	0	0	0	0	0	0	0	0	0	0	0	0	0	0	0	0
Myxococcota	Myxococcaceae	KD3-10	0	1	1	0	0	0	0	0	0	0	0	0	0	0	0	0	0	0	0	0	0	0	0	0	0	0	0	0	0	0	0	0	0	0	0	0	0	0	0	0	0	0	0	0	0	0	0
Myxococcota	Myxococcaceae	Melittangium	6	6	6	0	0	0	0	0	0	0	0	0	0	0	0	0	0	0	0	0	0	0	0	0	0	0	0	0	0	0	0	0	0	0	0	0	0	0	0	0	0	0	0	0	0	0	0
Myxococcota	Myxococcaceae	Myxococcaceae_ge	0	0	1	0	0	0	0	0	0	0	0	0	0	0	0	0	0	0	0	0	0	0	0	0	0	0	0	0	0	0	0	0	0	0	0	0	0	0	0	0	0	0	0	0	0	0	0
Myxococcota	Myxococcaceae	Myxococcaceae_unclassified	1	2	43	0	0	0	0	0	0	0	0	0	0	0	0	0	0	0	0	0	0	0	0	0	0	0	0	0	0	0	0	0	0	0	0	0	0	0	0	0	0	0	0	0	0	0	0
Myxococcota	Myxococcaceae	Myxococcus	1	0	13	0	0	0	0	0	0	0	0	0	0	0	0	0	0	0	0	0	0	0	0	0	0	0	0	0	0	0	0	0	0	0	0	0	0	0	0	0	0	0	0	0	0	0	0
Myxococcota	Myxococcaceae	P3OB-42	12	5	13	0	0	0	0	1	0	0	0	0	0	0	0	0	0	0	0	0	0	0	0	0	0	0	0	0	0	0	0	0	0	0	0	0	0	0	0	0	0	0	0	0	0	0	0
Myxococcota	Myxococcaceae	Stigmatella	0	0	1	0	0	0	0	0	0	0	0	0	0	0	0	0	0	0	0	0	0	0	0	0	0	0	0	0	0	0	0	0	0	0	0	0	0	0	0	0	0	0	0	0	0	0	0
Myxococcota	Myxococcales_unclassified	Myxococcales_unclassified	0	0	0	0	0	0	0	0	0	0	0	0	0	0	0	0	0	0	0	1	0	0	0	0	0	0	0	0	0	0	0	0	0	0	0	0	0	0	0	0	0	0	0	0	0	0	0
Myxococcota	Nannocystaceae	Nannocystis	1	24	108	0	0	0	0	0	0	0	0	0	0	0	0	0	0	0	0	0	0	0	0	0	0	0	0	0	0	0	0	0	0	0	0	0	0	0	0	0	0	0	0	0	0	0	0
Myxococcota	Phaselicystidaceae	Phaselicystis	0	2	18	0	0	0	0	0	0	0	0	0	0	0	0	0	0	0	0	0	0	0	0	0	0	0	0	0	0	0	0	0	0	0	0	0	0	0	0	0	0	0	0	0	0	0	0
Myxococcota	Polyangia_unclassified	Polyangia_unclassified	0	0	2	0	0	0	0	0	0	0	0	0	0	0	0	0	0	0	0	0	0	0	0	0	0	0	0	0	0	0	0	0	0	0	0	0	0	0	0	0	0	0	0	0	0	0	0
Myxococcota	Polyangiaceae	Aetherobacter	0	0	4	0	0	0	0	0	0	0	0	0	0	0	0	0	0	0	0	0	0	0	0	0	0	0	0	0	0	0	0	0	0	0	0	0	0	0	0	0	0	0	0	0	0	0	0
Myxococcota	Polyangiaceae	Pajaroellobacter	0	6	35	0	0	0	0	0	0	0	0	0	0	0	0	0	0	0	0	0	0	0	0	0	0	0	0	0	0	0	1	0	0	0	0	0	0	0	0	0	0	0	0	0	0	0	0
Myxococcota	Polyangiaceae	Polyangiaceae_unclassified	1	12	57	0	0	0	0	0	0	0	0	0	0	0	0	0	0	0	0	0	0	0	0	0	0	0	0	0	0	0	0	0	0	0	0	0	0	0	0	0	0	0	0	0	0	0	0
Myxococcota	Polyangiales_unclassified	Polyangiales_unclassified	0	0	2	0	0	0	0	0	0	0	0	0	0	0	0	0	0	0	0	0	0	0	0	0	0	0	0	0	0	0	0	0	0	0	0	0	0	0	0	0	0	0	0	0	0	0	0
Myxococcota	Sandaracinaceae	Sandaracinus	0	0	24	0	0	0	0	0	0	0	0	0	0	0	0	0	0	0	0	0	0	0	0	0	0	0	0	0	0	0	0	0	0	0	0	0	0	0	0	0	0	0	0	0	0	0	0
Myxococcota	Vulgatibacteraceae	Vulgatibacter	0	0	0	0	1	0	1	0	0	0	49	0	0	0	0	0	0	1	5	361	2	0	0	2	0	0	0	0	0	0	0	0	0	0	1	0	0	0	0	0	0	0	0	0	0	0	0
Nitrospirota	Nitrospiraceae	Nitrospira	1	0	4	0	0	0	0	0	0	0	0	0	0	0	0	0	0	0	0	0	0	0	0	0	0	0	0	0	0	0	0	0	0	0	0	0	0	0	0	0	0	0	0	0	0	0	0
Patescibacteria	Absconditabacteriales_(SR1)_fa	Absconditabacteriales_(SR1)_ge	0	0	0	0	0	0	0	0	0	0	0	0	0	0	0	0	0	0	0	2	0	0	0	0	0	0	0	0	0	0	0	0	0	0	0	0	1	0	0	0	0	0	0	0	0	0	0
Patescibacteria	Patescibacteria_unclassified	Patescibacteria_unclassified	0	0	0	0	0	0	0	0	0	0	0	0	0	0	0	0	0	0	0	0	0	0	0	0	0	0	0	0	0	1	0	0	0	0	0	0	0	0	0	0	0	0	0	0	0	0	0
Patescibacteria	Saccharimonadales_fa	Saccharimonadales_ge	0	0	2	0	0	0	0	0	0	0	0	0	0	0	0	0	0	0	0	0	0	0	0	0	0	0	0	0	0	0	0	0	0	0	0	0	0	0	0	0	0	0	0	0	0	0	0
Planctomycetota	Gemmataceae	Fimbriiglobus	0	0	4	0	0	0	0	0	0	0	0	0	0	0	0	0	0	0	0	0	0	0	0	0	0	0	0	0	0	0	0	0	0	0	0	0	0	0	0	0	0	0	0	0	0	0	0
Planctomycetota	Gemmataceae	Gemmata	1	2	11	0	0	0	0	0	0	0	0	0	0	0	0	0	0	0	0	0	0	0	0	0	0	0	0	0	0	0	0	0	0	0	0	0	0	0	0	0	0	0	0	0	0	0	0
Planctomycetota	Gemmataceae	Gemmataceae_unclassified	0	0	3	0	0	0	0	0	0	0	0	0	0	0	0	0	0	0	0	0	0	0	0	0	0	0	0	0	0	0	0	0	0	0	0	0	0	0	0	0	0	0	0	0	0	0	0
Planctomycetota	Gemmataceae	Zavarzinella	0	0	3	0	0	0	0	0	0	0	0	0	0	0	0	0	0	0	0	0	0	0	0	0	0	0	0	0	0	0	0	0	0	0	0	0	0	0	0	0	0	0	0	0	0	0	0
Planctomycetota	Isosphaeraceae	Aquisphaera	0	0	1	0	0	0	0	0	0	0	0	0	0	0	0	0	0	0	0	0	0	0	0	0	0	0	0	0	0	0	0	0	0	0	0	0	0	0	0	0	0	0	0	0	0	0	0
Planctomycetota	Isosphaeraceae	Isosphaeraceae_unclassified	2	2	26	0	0	0	0	1	0	0	0	0	1	0	0	0	0	0	0	0	0	0	0	0	0	0	0	0	0	0	0	0	0	0	0	0	0	0	0	0	0	0	0	0	0	0	0
Planctomycetota	Isosphaeraceae	Paludisphaera	0	0	6	0	0	0	0	0	0	0	0	0	0	0	0	0	0	0	0	0	0	0	0	0	0	0	0	0	0	0	0	0	0	0	0	0	0	0	0	0	0	0	0	0	0	0	0
Planctomycetota	Isosphaeraceae	Singulisphaera	0	0	2	0	0	0	0	0	0	0	0	0	0	0	0	0	0	0	0	0	0	0	0	0	0	0	0	0	0	0	0	0	0	0	0	0	0	0	0	0	0	0	0	0	0	0	0
Planctomycetota	Isosphaeraceae	Tundrisphaera	1	3	5	0	0	0	0	0	0	0	0	0	0	0	0	0	0	0	0	0	0	0	0	0	0	0	0	0	0	0	0	0	0	0	0	0	0	0	0	0	0	0	0	0	0	0	0
Planctomycetota	OM190_fa	OM190_ge	0	0	2	0	0	0	0	0	0	0	0	0	0	0	0	0	0	0	0	0	0	0	0	0	0	0	0	0	0	0	0	0	0	0	0	0	0	0	0	0	0	0	0	0	0	0	0
Planctomycetota	Pirellulaceae	CPla-4_termite_group	0	0	0	0	0	0	2	0	0	0	1	0	0	0	0	0	0	0	0	0	0	0	0	1	0	2	0	0	0	0	0	0	0	0	0	0	0	3	0	0	0	0	0	0	0	0	0
Planctomycetota	Pirellulaceae	p-1088-a5_gut_group	3	0	0	3	2	0	0	0	1	2	3	1	8	7	2	0	11	1	2	6	2	0	0	18	2	5	0	4	3	1	0	0	0	1	1	0	12	5	2	1	5	1	0	0	1	0	0
Planctomycetota	Pirellulaceae	Pir4_lineage	0	1	2	0	0	0	0	0	0	0	0	0	0	0	0	0	0	0	0	0	0	0	0	0	0	0	0	0	0	0	0	0	0	0	0	0	0	0	0	0	0	0	0	0	0	0	0
Planctomycetota	Pirellulaceae	Pirellula	0	1	11	0	0	0	0	0	0	0	0	0	0	0	0	0	0	0	0	0	0	0	0	0	0	0	0	0	0	0	0	0	0	0	0	0	0	0	0	0	0	0	0	0	0	0	0
Planctomycetota	Pirellulaceae	Pirellulaceae_unclassified	0	1	2	0	0	0	0	0	0	0	0	0	1	1	0	0	6	0	0	3	0	0	0	1	0	0	0	0	0	0	0	0	0	0	0	0	1	1	0	0	0	0	0	0	0	0	1
Planctomycetota	Pirellulaceae	Rhodopirellula	0	2	2	0	0	0	0	0	0	0	0	0	0	0	0	0	0	0	0	0	0	0	0	0	0	0	0	0	0	0	0	0	0	0	0	0	0	0	0	0	0	0	0	0	0	0	0
Planctomycetota	Planctomycetota_unclassified	Planctomycetota_unclassified	0	0	1	0	0	0	0	0	0	0	0	0	0	0	0	0	0	0	0	0	0	0	0	0	0	0	0	0	0	0	0	0	0	0	0	0	0	0	0	0	0	0	0	0	0	0	0
Planctomycetota	Rubinisphaeraceae	Planctomicrobium	1	0	0	0	0	0	0	0	0	0	0	0	0	0	0	0	0	0	0	0	0	0	0	0	0	0	0	0	0	0	0	0	0	0	0	0	0	0	0	0	0	0	0	0	0	0	0
Planctomycetota	Rubinisphaeraceae	SH-PL14	0	2	4	0	0	0	0	0	0	0	0	0	0	0	0	0	0	0	0	0	0	0	0	0	0	0	0	0	0	0	0	0	0	0	0	0	0	0	0	0	0	0	0	0	0	0	0
Planctomycetota	vadinHA49_fa	vadinHA49_ge	0	0	4	0	0	0	0	0	0	0	0	0	0	0	0	0	0	0	0	0	0	0	0	0	0	0	0	0	0	0	0	0	0	0	0	0	0	0	0	0	0	0	0	0	0	0	0
Planctomycetota	WD2101_soil_group	WD2101_soil_group_ge	0	3	47	0	0	0	0	0	0	0	0	0	0	0	0	0	0	0	0	0	0	0	0	1	0	0	0	0	0	0	0	0	0	0	0	0	0	0	0	0	0	0	0	0	0	0	0
Proteobacteria	A0839	A0839_ge	0	0	11	0	0	0	0	0	0	0	0	0	0	0	0	0	0	0	0	0	0	0	0	0	0	0	0	0	0	0	0	0	0	0	0	0	0	0	0	0	0	0	0	0	0	0	0
Proteobacteria	Acetobacteraceae	Acetobacter	70	5	1	4	6	30	20	34	18	22	128	26	45	45	28	5	31	6	17	97	45	230	294	2038	725	362	845	19	38	6	0	1	3	29	8	8	72	55	39	9	29	7	15	7	7	81	22
Proteobacteria	Acetobacteraceae	Acetobacteraceae_unclassified	3	1	8	0	0	0	1	0	1	0	0	0	0	1	0	0	0	0	0	0	0	3	2	8	0	1	3	0	0	0	0	0	0	0	0	0	1	2	0	0	0	0	0	0	0	0	0
Proteobacteria	Acetobacteraceae	Acidiphilium	0	0	0	0	0	0	0	0	0	0	0	0	0	0	0	0	0	0	0	0	0	0	0	1	0	0	0	0	0	0	0	0	0	0	0	0	0	0	0	0	0	0	0	0	0	0	0
Proteobacteria	Acetobacteraceae	Belnapia	1	0	2	0	0	0	0	0	0	0	0	0	0	0	0	0	0	0	0	0	0	0	0	0	0	0	0	0	0	0	0	0	0	0	0	0	0	0	0	0	0	0	0	0	0	0	0
Proteobacteria	Acetobacteraceae	Commensalibacter	0	0	1	0	0	0	0	0	0	0	0	0	0	0	0	0	0	0	0	0	0	0	0	0	0	0	0	0	0	0	0	0	0	0	0	0	0	0	0	0	0	0	0	0	0	0	0
Proteobacteria	Acetobacteraceae	Gluconacetobacter	0	0	0	0	0	0	0	3	0	0	0	0	0	0	0	1	0	0	1	0	0	121	35	6	4	1	1	0	0	0	0	0	0	0	0	0	0	0	0	0	0	0	0	0	0	9	0
Proteobacteria	Acetobacteraceae	Gluconobacter	0	0	29	9	4	19	28	4	13	1	2	2	2	0	3	0	2	0	1	0	1	66	230	86	63	28	7	0	0	0	0	0	0	5	0	0	0	0	0	0	0	0	0	0	0	6	7
Proteobacteria	Acetobacteraceae	Roseomonas	21	17	88	0	8	2	3	14	1	300	940	245	90	7	56	79	253	23	361	135	81	249	209	863	93	425	6	1	3	0	0	0	0	43	165	6	41	1	2	3	2	2	7	4	13	10	10
Proteobacteria	Acetobacteraceae	Rubritepida	0	0	0	0	0	0	0	0	0	0	0	0	0	0	0	0	0	0	0	0	0	0	0	1	0	0	0	0	0	0	0	0	0	0	0	0	0	0	0	0	0	0	0	0	0	0	0
Proteobacteria	Aeromonadaceae	Aeromonas	1	1	3	0	0	0	0	0	0	0	0	0	0	0	0	0	0	0	0	0	0	0	0	0	0	0	0	0	0	0	0	0	0	0	0	0	0	0	0	0	0	0	0	0	0	0	0
Proteobacteria	Alcaligenaceae	Achromobacter	29	0	0	23	287	177	81	504	124	8810	10776	4491	2393	1739	10648	4135	19460	7684	27462	10387	4602	15	34898	28807	16328	4	6	0	24	13	0	2	8	1030	2	224	0	92	0	398	293	1253	299	162	449	2	2925
Proteobacteria	Alcaligenaceae	Advenella	0	0	0	0	0	0	0	0	0	0	0	0	0	0	0	0	0	1	0	0	0	0	0	0	0	0	0	0	0	0	0	0	0	0	0	0	0	0	1	0	0	1	0	0	0	0	0
Proteobacteria	Alcaligenaceae	Alcaligenaceae_ge	0	0	1	0	4	0	1	1	0	24	58	24	11	73	102	124	573	105	736	309	38	753	125	220	638	2556	70	0	0	0	0	1	0	8	11	0	6	0	4	2	0	6	4	0	3	144	9
Proteobacteria	Alcaligenaceae	Alcaligenaceae_unclassified	30	19	13	15	111	40	26	57	41	1230	3068	2947	1915	912	2475	2889	11210	9194	4694	5486	2563	20583	2595	2856	4251	22476	4591	26	15	6	7	1	3	60	2358	319	531	109	262	657	671	2713	271	357	631	2861	72
Proteobacteria	Alcaligenaceae	Alcaligenes	41	8	19	43	618	273	155	570	344	18075	2036	6365	2212	4100	5764	21216	37612	12868	32948	55352	486	385	10667	14909	34664	7994	9863	24	175	76	15	18	31	31425	17157	3547	7242	1252	1929	8335	5553	16768	6840	5122	1401	638	8015
Proteobacteria	Alcaligenaceae	Bordetella	3	0	8	7	27	14	10	17	20	955	1141	103	480	69	1085	99	140	292	552	222	293	20217	10849	763	3380	1258	15401	2	2	5	0	1	0	84	2754	16	1180	5	781	21	8	100	19	15	51	1815	854
Proteobacteria	Alcaligenaceae	Candidimonas	1	0	0	0	0	0	0	1	0	0	0	6	0	0	0	7	17	4	3	38	8	0	0	0	0	0	0	0	0	0	0	0	0	0	0	1	0	0	0	4	0	0	1	3	9	0	0
Proteobacteria	Alcaligenaceae	Castellaniella	0	0	0	0	0	0	0	0	0	0	0	0	0	0	0	51	36	0	0	0	7	0	0	0	0	0	0	0	0	0	0	0	0	0	0	0	0	0	0	14	8	1	0	0	9	0	0
Proteobacteria	Alcaligenaceae	Eoetvoesia	0	0	0	0	0	0	0	0	0	1	0	0	0	0	1	0	1	0	2	6	0	0	1	0	0	1	0	0	0	0	0	0	0	0	0	0	1	0	0	0	0	0	0	0	0	0	0
Proteobacteria	Alcaligenaceae	GKS98_freshwater_group	0	0	0	0	0	0	0	0	0	0	0	0	1	0	0	0	0	0	0	0	0	0	0	0	0	0	0	0	0	0	0	0	0	0	0	0	0	0	0	0	0	0	0	0	0	0	0
Proteobacteria	Alcaligenaceae	Oligella	2	0	0	0	17	0	0	0	0	0	0	0	0	0	0	0	0	0	0	0	0	0	0	0	0	0	0	0	0	0	0	0	0	0	0	0	0	0	0	0	0	0	0	0	0	0	0
Proteobacteria	Alcaligenaceae	Orrella	0	0	0	0	0	0	0	0	0	1	1	0	0	0	0	0	1	0	0	0	0	5	2	0	0	0	3	0	0	0	0	0	0	0	0	0	0	0	0	0	0	0	0	0	0	0	0
Proteobacteria	Alcaligenaceae	Paenalcaligenes	6	0	0	0	1	0	0	0	1	0	1	0	0	2	784	0	0	0	1	20	1	23	0	2	0	0	0	0	2	0	0	0	0	0	8	0	0	9	523	0	0	0	1	10	4	72	0
Proteobacteria	Alcaligenaceae	Parapusillimonas	0	0	0	0	1	0	0	0	0	0	5	35	48	14	21	24	320	62	11	0	51	4	0	1	23	0	0	0	0	0	0	0	0	0	1	1	21	1	3	1	2	54	19	0	18	0	0
Proteobacteria	Alcaligenaceae	Pelistega	0	0	0	0	0	0	0	0	0	0	0	0	0	0	0	0	1	0	0	0	0	0	0	0	0	0	0	0	0	0	0	0	0	0	0	0	0	0	0	0	0	0	0	0	0	0	0
Proteobacteria	Alcaligenaceae	Pigmentiphaga	0	2	9	0	1	0	2	6	0	0	18	173	1	0	138	14	84	57	1	18	46	23	0	157	387	0	0	0	0	0	0	0	0	0	6	13	1	0	7	0	0	2	0	0	13	1	0
Proteobacteria	Alcaligenaceae	Pusillimonas	27	0	4	39	624	119	100	56	276	159	27979	27490	16159	24597	39264	7479	33349	12534	2199	747	34514	182	462	328	4737	392	283	11	112	28	7	26	39	202	39051	4424	12221	3163	17403	2554	2262	9198	435	205	10052	302	132
Proteobacteria	Alcaligenaceae	Verticiella	28	2	74	1	0	1	1	1	0	345	179	3	193	17	75	3	199	119	90	207	1	16	31	1	1	43	1	0	1	0	0	0	0	47	77	0	117	3	9	0	3	20	0	0	0	3	0
Proteobacteria	Alphaproteobacteria_unclassified	Alphaproteobacteria_unclassified	90	19	6	0	4	1	1	2	3	607	237	780	188	270	525	91	893	241	395	1692	190	528	109	225	43	67	28	0	1	0	2	0	3	19	43	8	4	13	84	11	8	5	14	24	18	19	42
Proteobacteria	Alteromonadaceae	Rheinheimera	0	0	1	0	0	0	0	0	0	0	0	0	0	0	0	0	0	0	0	0	0	0	0	0	0	0	0	0	0	0	0	0	0	0	0	0	0	0	0	0	0	0	0	0	0	0	0
Proteobacteria	Anaplasmataceae	Wolbachia	3	0	2	0	0	0	0	0	0	0	0	0	0	0	0	0	0	0	0	0	0	0	0	0	0	0	0	0	0	0	0	0	0	0	0	0	0	0	0	0	0	0	0	0	0	0	0
Proteobacteria	Azospirillaceae	Skermanella	1	5	34	0	0	0	1	0	0	0	0	0	0	0	0	0	0	0	0	0	0	0	0	0	0	0	0	0	0	0	0	0	0	0	0	0	0	0	0	0	0	0	0	0	0	0	0
Proteobacteria	Beijerinckiaceae	1174-901-12	2	3	1	0	0	0	0	1	0	0	0	0	0	0	0	0	0	0	0	0	0	0	0	0	0	0	0	0	0	0	0	0	0	0	0	0	0	0	0	0	0	0	0	0	0	0	0
Proteobacteria	Beijerinckiaceae	alphaI_cluster	1	0	1	0	0	0	0	0	0	0	0	0	0	0	0	0	0	0	0	0	0	0	0	0	0	0	0	0	0	0	0	0	0	0	0	0	0	0	0	0	0	0	0	0	0	0	0
Proteobacteria	Beijerinckiaceae	Beijerinckiaceae_unclassified	3	8	77	0	0	0	1	5	1	1	62	12	38	1	16	12	33	1	43	27	3	14	3	170	0	30	11	0	0	0	0	0	0	1	92	4	29	0	2	10	20	0	7	13	13	7	0
Proteobacteria	Beijerinckiaceae	Bosea	1	15	66	0	0	0	0	0	0	0	0	2	1	0	0	8	27	0	17	5	0	0	0	0	0	0	0	0	0	0	0	0	0	0	0	1	1	0	0	14	12	1	2	0	4	1	0
Proteobacteria	Beijerinckiaceae	Camelimonas	3	0	0	5	60	18	11	44	28	576	2714	412	517	626	1059	462	825	816	1423	952	410	1108	261	2128	1272	2395	43	3	36	1	5	2	4	1397	3825	481	1397	79	1026	1197	729	1579	594	1305	920	1880	127
Proteobacteria	Beijerinckiaceae	Chelatococcus	0	0	0	0	0	0	0	0	0	0	3	1	0	2	0	0	0	0	0	0	6	0	0	0	0	0	0	0	0	0	0	0	0	1	1	0	2	0	0	0	0	1	0	0	1	0	0
Proteobacteria	Beijerinckiaceae	Methylobacterium-Methylorubrum	157	559	3251	0	0	0	1	5	0	1	0	1	0	0	0	0	0	0	0	0	0	0	0	0	0	0	0	1	0	0	0	0	0	0	0	0	0	0	1	2	0	0	0	0	0	0	0
Proteobacteria	Beijerinckiaceae	Microvirga	0	9	30	0	5	0	0	0	0	0	61	3	8	52	0	9	60	3	28	19	16	0	0	7	0	0	0	0	0	0	1	0	0	0	87	0	13	2	0	7	2	1	0	3	13	0	1
Proteobacteria	Beijerinckiaceae	Psychroglaciecola	3	1	8	0	0	0	0	0	0	0	0	0	0	0	0	0	0	0	0	0	0	0	0	0	0	0	0	0	0	0	0	0	0	0	0	0	0	0	0	0	0	0	0	0	0	0	0
Proteobacteria	Beijerinckiaceae	Qingshengfania	0	0	0	0	0	0	0	0	0	0	0	0	0	0	0	0	0	0	0	0	0	0	0	0	0	0	0	0	0	0	0	0	0	0	1	0	0	0	0	0	0	0	0	0	0	0	0
Proteobacteria	Budviciaceae	Budviciaceae_unclassified	0	0	0	0	0	0	0	0	0	0	0	0	0	0	0	0	0	0	0	0	0	0	0	0	0	0	0	0	0	0	0	0	0	0	1	0	0	0	0	0	0	0	0	0	0	0	0
Proteobacteria	Budviciaceae	Pragia	0	0	0	0	0	0	0	0	0	0	0	0	0	0	0	0	0	0	0	0	0	0	0	0	0	0	0	0	0	0	0	0	0	0	0	0	0	0	0	0	0	0	1	0	0	0	0
Proteobacteria	Burkholderiaceae	Burkholderia-Caballeronia-Paraburkholderia	0	1	2	0	0	0	0	0	0	0	1	0	0	0	0	0	0	0	0	0	0	1	9	6	2	4	8	0	0	0	0	0	0	0	0	0	0	0	0	0	0	0	0	0	0	0	0
Proteobacteria	Burkholderiaceae	Burkholderiaceae_unclassified	0	0	0	0	0	0	0	0	0	0	0	0	0	0	0	0	0	0	0	0	1	0	0	0	0	0	0	0	0	0	0	0	0	0	0	0	0	0	0	0	0	0	0	0	0	0	0
Proteobacteria	Burkholderiaceae	Cupriavidus	0	0	0	0	0	0	0	0	0	0	64	3	19	0	0	10	57	21	8	1	17	0	0	0	0	0	0	0	0	0	0	0	0	0	0	0	2	0	0	0	0	0	0	0	0	0	0
Proteobacteria	Burkholderiaceae	Lautropia	0	0	6	0	0	0	0	0	0	0	0	0	0	0	0	0	0	0	0	0	0	0	0	0	0	0	0	0	0	0	0	0	0	0	0	0	0	0	0	0	0	0	0	0	0	0	0
Proteobacteria	Burkholderiaceae	Limnobacter	0	0	3	0	0	0	0	0	0	0	0	0	0	0	0	0	0	0	0	0	0	0	0	0	0	0	0	0	0	0	0	0	0	0	0	0	0	0	0	0	0	0	0	0	0	0	0
Proteobacteria	Burkholderiaceae	Pandoraea	0	0	0	0	1	1	1	6	1	0	2	0	0	0	0	0	0	0	1	1	0	1	0	1658	0	0	0	0	0	0	0	0	0	0	0	0	0	0	0	0	0	0	0	0	0	0	2
Proteobacteria	Burkholderiaceae	Robbsia	0	0	2	0	0	0	0	0	0	0	0	0	0	0	0	0	0	0	0	0	0	0	0	0	0	0	0	0	0	0	0	0	0	0	0	0	0	0	0	0	0	0	0	0	0	0	0
Proteobacteria	Burkholderiales_unclassified	Burkholderiales_unclassified	2	1	3	0	1	0	0	0	1	5	23	20	33	11	22	32	88	30	14	16	33	1	6	12	7	3	4	0	0	0	0	0	0	0	3	0	0	0	2	0	0	2	2	0	2	0	1
Proteobacteria	Candidatus_Hepatincola	Candidatus_Hepatincola_ge	1	0	0	0	0	0	0	0	0	0	0	0	0	0	0	0	0	0	0	0	0	0	0	0	0	0	0	0	0	0	0	0	0	0	0	0	0	0	0	0	0	0	0	0	0	0	0
Proteobacteria	Cardiobacteriaceae	Cardiobacteriaceae_unclassified	0	0	0	0	0	0	0	0	0	0	0	0	0	0	0	0	0	0	0	0	0	0	0	0	0	0	0	0	0	0	0	0	0	0	0	0	0	1	0	0	0	0	0	0	0	0	0
Proteobacteria	Caulobacteraceae	Brevundimonas	206	128	978	69	3448	526	442	904	732	33076	19200	37853	7527	13071	130123	44465	120223	24087	82580	173767	4821	63213	3439	20668	189	1279	792	12	178	55	26	20	31	10968	10159	334	2816	532	29174	12898	11452	20415	17517	14123	9808	28019	2878
Proteobacteria	Caulobacteraceae	Caulobacter	0	13	50	0	0	0	0	0	0	0	0	0	0	0	0	0	0	0	0	0	0	0	0	0	0	0	0	0	0	0	0	0	0	0	0	0	0	0	0	0	0	0	0	0	0	0	0
Proteobacteria	Caulobacteraceae	Caulobacteraceae_ge	0	0	0	0	9	1	1	3	2	159	26	170	14	9	130	55	218	193	91	223	25	72	1	22	0	3	1	0	1	0	0	0	1	23	16	1	0	0	19	10	9	43	11	9	3	27	6
Proteobacteria	Caulobacteraceae	Caulobacteraceae_unclassified	2	1	27	1	90	7	13	9	13	1153	320	1417	93	170	1258	438	2207	502	1087	2366	80	1158	40	309	5	19	22	0	4	0	0	0	2	301	205	7	21	3	208	117	109	207	133	123	67	238	29
Proteobacteria	Caulobacteraceae	Phenylobacterium	0	1	15	0	1	1	0	2	0	0	51	1	2	2	1	12	37	0	5	23	21	1	0	238	0	166	0	0	0	0	0	0	0	0	9	0	1	0	0	6	0	0	0	1	4	0	0
Proteobacteria	Caulobacteraceae	PMMR1	0	0	1	0	0	0	0	0	0	0	0	0	0	0	0	0	0	0	0	0	0	0	0	1	0	0	0	0	0	0	0	0	0	0	0	0	0	0	0	0	0	0	0	0	0	0	0
Proteobacteria	Caulobacterales_unclassified	Caulobacterales_unclassified	0	0	0	0	0	0	0	0	0	0	0	0	0	0	0	0	1	0	0	1	0	0	0	1	0	0	0	0	0	0	0	0	0	0	0	0	0	0	0	0	0	0	0	0	0	0	0
Proteobacteria	CCD24_fa	CCD24_ge	0	0	1	0	0	0	0	0	0	0	0	0	0	0	0	0	0	0	0	0	0	0	0	0	0	0	0	0	0	0	0	0	0	0	0	0	0	0	0	0	0	0	0	0	0	0	0
Proteobacteria	Cellvibrionaceae	Aestuariicella	0	0	2	0	0	0	0	0	0	0	0	0	0	0	0	0	0	0	0	0	0	0	0	0	0	0	0	0	0	0	0	0	0	0	0	0	0	0	0	0	0	0	0	0	0	0	0
Proteobacteria	Cellvibrionaceae	Cellvibrio	0	33	166	0	0	0	4	1	0	0	0	0	0	0	0	0	0	0	0	0	0	0	0	0	0	0	0	0	0	0	0	0	0	0	0	0	0	0	0	0	0	0	0	0	0	0	0
Proteobacteria	Cellvibrionaceae	Cellvibrionaceae_unclassified	0	0	0	0	1	0	0	0	0	0	5	3	7	90	12	10	14	12	1	37	6	0	0	5	7	1	14	0	0	0	0	0	0	0	0	0	0	0	1	0	0	0	0	0	2	0	0
Proteobacteria	Cellvibrionaceae	Gilvimarinus	0	12	22	0	0	0	0	0	0	0	0	0	0	0	0	0	0	0	0	0	0	0	0	0	0	0	0	0	0	0	0	0	0	0	0	0	0	0	0	0	0	0	0	0	0	0	0
Proteobacteria	Cellvibrionaceae	uncultured	145	191	469	27	401	71	212	148	233	291	4512	1591	6977	29174	11048	10582	11172	3441	930	26495	9603	272	192	6112	4540	1113	7921	107	59	20	44	19	67	242	1223	456	673	328	731	955	420	436	381	707	827	72	28
Proteobacteria	Cellvibrionales_unclassified	Cellvibrionales_unclassified	0	0	0	0	0	0	0	0	0	0	0	0	0	2	0	0	0	0	0	0	0	0	0	0	0	0	0	0	0	0	0	0	0	0	0	0	0	0	0	0	0	0	0	0	0	0	0
Proteobacteria	Comamonadaceae	Comamonadaceae_unclassified	51	181	1040	1	17	2	1	0	0	0	49	10	3	0	8	618	819	110	3	26	2	0	0	0	0	0	1	1	1	0	0	2	0	0	2	1	3	0	1	31	14	96	1	0	1	0	0
Proteobacteria	Comamonadaceae	Comamonas	0	3	1	0	0	0	0	0	0	0	0	0	0	0	0	0	0	0	0	0	0	0	0	0	0	0	0	0	0	0	0	0	0	0	0	0	0	1	0	0	0	0	0	0	0	0	0
Proteobacteria	Comamonadaceae	Curvibacter	0	0	0	0	0	0	0	0	0	0	0	0	0	0	0	0	0	0	0	0	0	0	0	0	0	0	0	0	0	0	0	0	0	0	0	0	0	0	0	0	0	1	0	0	0	0	0
Proteobacteria	Comamonadaceae	Delftia	1	0	0	0	0	2	0	0	0	0	0	0	0	0	0	0	2	0	0	0	0	0	0	0	0	0	0	0	0	0	0	0	0	0	0	0	0	0	0	3	0	0	0	0	0	0	0
Proteobacteria	Comamonadaceae	Giesbergeria	0	0	1	0	0	0	0	0	0	0	0	0	0	0	0	0	0	0	0	0	0	0	0	0	0	0	0	0	0	0	0	0	0	0	0	0	0	0	0	0	0	0	0	0	0	0	0
Proteobacteria	Comamonadaceae	Hydrogenophaga	0	0	1	0	0	0	0	0	0	0	0	0	0	0	0	0	0	0	0	0	0	0	0	0	0	0	0	0	0	0	0	0	0	0	0	0	0	0	0	0	0	0	0	0	0	0	0
Proteobacteria	Comamonadaceae	Lampropedia	1	1	1	0	0	0	0	0	0	0	0	0	0	0	0	0	0	0	0	0	0	0	0	0	0	0	0	0	0	0	0	0	0	0	0	0	0	0	0	0	0	0	0	0	0	0	0
Proteobacteria	Comamonadaceae	Ottowia	0	0	12	0	0	0	1	0	0	0	550	204	0	0	0	0	0	0	0	3	0	0	0	2	0	0	0	0	0	0	0	0	0	0	70	0	1	0	0	0	0	0	1	0	0	0	0
Proteobacteria	Comamonadaceae	Polaromonas	0	1	6	0	0	0	0	0	0	0	0	0	0	0	0	0	0	0	0	0	0	0	0	0	0	0	0	0	0	0	0	0	0	0	0	0	0	0	0	0	0	0	0	0	0	0	0
Proteobacteria	Comamonadaceae	Pseudorhodoferax	1	5	65	0	0	0	0	0	0	0	0	0	0	0	0	0	0	0	0	0	0	0	0	0	0	0	0	0	0	0	0	0	0	0	0	0	0	0	0	0	0	0	0	0	0	0	0
Proteobacteria	Comamonadaceae	Ramlibacter	2	0	5	0	0	0	0	1	0	0	0	0	0	0	0	0	0	0	0	0	0	0	0	0	0	0	0	0	0	0	0	0	0	0	0	0	0	0	0	0	0	0	0	0	0	0	0
Proteobacteria	Comamonadaceae	Rhizobacter	1	14	83	0	0	0	0	1	0	0	0	0	0	0	0	0	0	0	0	0	0	0	0	0	0	0	0	0	0	0	0	0	0	0	0	0	0	0	0	1	0	0	0	0	0	0	0
Proteobacteria	Comamonadaceae	Simplicispira	0	0	1	0	0	0	0	0	0	0	0	0	0	0	0	0	0	0	0	0	0	0	0	0	0	0	0	0	0	0	0	0	0	0	0	0	0	0	0	0	0	0	0	0	0	0	0
Proteobacteria	Coxiellaceae	Coxiella	0	0	0	0	0	0	0	0	0	0	0	0	0	0	0	0	0	0	0	0	1	0	0	0	0	0	0	0	0	0	0	0	0	0	0	0	0	0	0	0	0	0	0	0	0	0	0
Proteobacteria	D05-2	D05-2_ge	0	1	2	0	0	0	2	0	0	0	88	6	145	0	0	1	8	0	0	4	10	0	0	2	0	0	0	0	1	0	0	0	0	0	54	1	203	0	0	5	3	0	1	0	10	0	0
Proteobacteria	Defluviicoccaceae	Defluviicoccus	0	0	1	0	0	0	0	0	0	0	0	0	0	0	0	0	0	0	0	0	0	0	0	0	0	0	0	0	0	0	0	0	0	0	0	0	0	0	0	0	0	0	0	0	0	0	0
Proteobacteria	Devosiaceae	Devosia	101	95	706	5	23	8	3	8	5	1	1376	21	543	72	104	1629	2657	196	261	407	239	0	0	6	1	0	2	2	9	8	0	2	1	0	1931	24	1255	16	58	1862	1245	193	69	114	482	0	4
Proteobacteria	Devosiaceae	Devosiaceae_unclassified	24	24	148	0	0	0	0	2	0	1	18	1	12	0	4	22	68	3	4	5	16	0	0	2	0	0	0	1	1	0	0	0	0	0	13	0	7	0	2	10	15	2	0	1	42	0	1
Proteobacteria	Devosiaceae	Pelagibacterium	15	0	0	0	3	4	0	2	1	0	136	9	172	0	131	171	391	0	0	0	17	1	0	0	0	0	10	2	0	2	0	0	0	0	356	19	323	0	57	242	408	0	1	0	69	1	0
Proteobacteria	Diplorickettsiaceae	Aquicella	0	0	1	0	0	0	0	0	0	0	0	0	0	0	0	0	0	0	0	0	0	0	0	0	0	0	0	0	0	0	0	0	0	0	0	0	0	0	0	0	0	0	0	0	0	0	0
Proteobacteria	Diplorickettsiaceae	Diplorickettsia	1	0	0	0	0	0	0	0	0	0	0	0	0	0	0	0	0	0	0	0	0	0	0	0	0	0	0	0	0	0	0	0	0	0	0	0	0	0	0	0	0	0	0	0	0	0	0
Proteobacteria	Diplorickettsiaceae	Rickettsiella	3	1	2	0	0	0	0	0	0	0	0	0	0	0	0	0	0	0	0	0	0	0	0	0	0	0	0	0	0	0	0	0	0	0	0	0	0	0	0	0	0	0	0	0	0	0	0
Proteobacteria	Dongiaceae	Dongia	0	0	2	0	0	0	0	0	0	0	0	0	0	0	0	0	0	0	0	0	0	0	0	0	0	0	0	0	0	0	0	0	0	0	0	0	0	0	0	0	0	0	0	0	0	0	0
Proteobacteria	Enterobacterales_unclassified	Enterobacterales_unclassified	11840	1738	6015	30	178	89	101	205	56	685	349	453	148	115	226	31	343	58	313	150	142	848	1910	1315	1239	962	1432	13	254	161	55	81	33	18	607	54	139	50	151	108	36	77	96	17	34	96	473
Proteobacteria	Enterobacteriaceae	Citrobacter	0	0	0	0	0	0	0	0	0	0	1	1	0	0	0	0	0	0	0	0	0	0	10	0	0	1	0	0	0	0	0	0	0	0	3	0	2	0	0	0	1	0	0	0	0	1	2
Proteobacteria	Enterobacteriaceae	Cronobacter	0	0	0	0	0	0	0	0	0	0	0	0	0	0	0	0	0	0	0	0	0	0	0	0	0	0	0	0	0	0	0	0	0	0	0	0	0	0	0	1	0	0	0	0	0	0	0
Proteobacteria	Enterobacteriaceae	Enterobacter	0	0	0	0	0	1	0	1	0	0	0	0	0	0	0	0	1	0	0	0	0	0	0	1	0	0	0	0	4	1	0	1	0	0	0	0	0	0	0	0	0	1	4	0	0	0	0
Proteobacteria	Enterobacteriaceae	Enterobacteriaceae_unclassified	8448	796	1649	74	31342	21504	16766	39050	6997	12797	15086	8428	4308	4276	7795	2237	8106	2961	9459	2339	2653	20074	77852	22309	52372	35925	31563	119	70716	35806	17692	13611	399	2262	7571	10411	3363	917	1874	14416	5883	13037	10430	964	1962	3693	9920
Proteobacteria	Enterobacteriaceae	Escherichia-Shigella	38	395	0	25	98	68	463	224	66	7768	3510	7001	1227	4344	6224	898	4582	1808	16967	4499	3411	6098	17287	10615	5346	4603	4516	279	55	55	138	18	73	984	25310	583	425	1033	16965	1433	844	1633	928	274	651	2938	13648
Proteobacteria	Enterobacteriaceae	Klebsiella	5	0	0	0	0	1	0	3	0	4	6	5	0	1	1	2	4	1	7	0	1	6	26	5	12	22	7	0	2	1	0	1	0	1	5	6	2	1	0	0	0	2	8	0	0	1	5
Proteobacteria	Enterobacteriaceae	Kosakonia	5	0	0	1	3	3	3	9	4	192	148	67	57	43	37	38	168	9	1155	16	45	184	38	948	704	618	105	2	2	0	0	0	0	52	9	8	20	0	0	33	12	0	3	1	3	13	1
Proteobacteria	Enterobacteriaceae	Lelliottia	0	0	0	0	0	0	0	0	0	0	0	0	0	0	0	0	0	0	0	0	0	1	3	1	3	3	1	0	0	0	0	0	0	0	1	0	0	0	0	0	0	1	0	0	0	0	0
Proteobacteria	Enterobacteriaceae	Pluralibacter	0	1	0	0	1	0	0	0	0	0	1	2	1	0	0	0	2	4	2	2	2	4	2	9	10	6	3	0	1	0	0	0	0	0	1	4	1	0	0	25	35	6	0	0	2	0	0
Proteobacteria	Enterobacteriaceae	Pseudocitrobacter	0	1	0	0	0	0	0	0	0	0	0	0	0	3	0	0	0	1	5	1	0	1	4	2	3	0	0	0	0	0	0	0	0	0	0	0	0	1	0	1	0	1	0	0	0	0	0
Proteobacteria	Enterobacteriaceae	Raoultella	1	36	0	0	0	0	0	0	0	0	0	0	0	0	0	0	0	0	0	0	0	0	1	0	1	1	0	0	0	0	0	0	0	0	0	0	0	0	0	1	0	0	0	0	0	0	0
Proteobacteria	Enterobacteriaceae	Salmonella	0	0	0	0	0	0	0	0	0	0	0	0	0	0	0	0	0	0	0	0	0	0	0	0	0	0	1	0	0	0	0	0	0	0	1	0	0	0	0	0	0	0	1	0	0	0	0
Proteobacteria	Enterobacteriaceae	Shimwellia	0	0	0	0	0	0	0	0	0	0	3	1	0	0	0	0	0	0	0	0	0	0	0	3	0	6	0	0	0	0	0	0	0	0	0	0	0	0	0	0	0	0	0	0	0	0	0
Proteobacteria	Erwiniaceae	Erwinia	0	0	0	0	0	0	0	0	0	0	0	0	0	0	0	0	0	0	0	0	0	0	0	1	0	1	1	0	0	0	0	0	0	0	0	0	0	0	0	0	0	0	0	0	0	0	0
Proteobacteria	Erwiniaceae	Erwiniaceae_unclassified	6	1	8	0	1	0	0	0	0	0	1	1	0	0	0	0	1	0	1	0	0	1	2	7	11	0	6	0	1	1	0	0	0	0	0	0	1	0	0	0	0	0	0	0	0	0	0
Proteobacteria	Erwiniaceae	Pantoea	0	0	0	0	0	0	0	0	0	0	0	0	0	0	0	0	0	0	0	0	0	0	0	1	0	0	0	0	0	0	0	0	0	0	0	0	0	0	0	0	0	0	0	0	0	0	0
Proteobacteria	Erwiniaceae	Tatumella	0	0	2	0	0	0	0	0	0	0	0	0	0	0	1	0	0	0	0	0	0	1	1	6	1	1	0	0	0	0	0	0	0	0	0	0	0	0	0	0	0	0	0	0	0	1	0
Proteobacteria	Gammaproteobacteria_unclassified	Gammaproteobacteria_unclassified	5	1	8	9	431	8	360	90	743	238	135	280	190	12515	4415	126	326	235	107	200	340	51	633	96	185	330	1138	3	2	7	1677	11	837	1	41	3	12	142	93	4	5	11	6	11	12	1	15
Proteobacteria	Geminicoccaceae	Candidatus_Alysiosphaera	0	1	6	0	0	0	0	0	0	0	0	0	0	0	0	0	0	0	0	0	0	0	0	0	0	0	0	0	0	0	0	0	0	0	0	0	0	0	0	0	0	0	0	0	0	0	0
Proteobacteria	Geminicoccaceae	Geminicoccaceae_unclassified	2	1	1	0	0	0	0	0	0	0	10	2	1	0	0	5	2	0	1	0	0	0	0	1	0	1	0	0	0	0	0	0	0	0	1	0	1	0	0	0	0	0	0	0	1	0	0
Proteobacteria	Geminicoccaceae	Geminicoccus	2	5	10	0	0	0	0	0	0	0	0	0	1	0	1	0	0	0	0	0	1	0	0	0	0	3	0	0	0	0	0	0	0	0	0	0	0	0	0	0	0	0	0	0	0	0	0
Proteobacteria	Hafniaceae	Hafnia-Obesumbacterium	0	3	6	0	0	0	0	0	0	0	0	0	0	0	0	0	0	0	0	0	0	0	0	0	0	0	0	0	0	0	0	0	0	0	0	0	0	0	0	0	0	0	0	0	0	0	0
Proteobacteria	Halomonadaceae	Carnimonas	1	0	0	0	0	0	0	0	0	0	0	0	0	0	0	0	0	0	0	0	0	0	0	0	0	0	0	0	0	0	0	0	0	0	0	0	0	0	0	0	0	0	0	0	0	0	0
Proteobacteria	Halomonadaceae	Halomonadaceae_unclassified	10	0	0	0	0	0	0	0	0	0	0	0	0	0	0	0	0	0	0	0	0	0	0	0	0	0	0	0	0	0	0	0	0	0	0	0	0	0	0	0	0	0	0	0	0	0	0
Proteobacteria	Halomonadaceae	Halomonas	6	0	0	0	0	0	0	0	0	0	0	0	0	0	0	0	0	0	0	0	0	0	0	0	0	0	0	0	0	0	0	0	0	0	0	0	0	0	0	0	0	0	0	0	0	0	0
Proteobacteria	Hydrogenophilaceae	Tepidiphilus	1	0	0	0	0	0	0	0	0	0	0	0	0	0	0	0	0	0	0	0	0	0	0	0	0	0	0	0	0	0	0	0	0	0	0	0	0	0	0	0	0	0	0	0	0	0	0
Proteobacteria	Hyphomicrobiaceae	Filomicrobium	0	0	0	0	1	0	0	0	1	0	0	0	0	0	0	15	23	0	0	0	9	0	0	0	0	0	0	0	1	0	0	0	0	0	0	1	3	0	0	43	18	0	0	0	19	0	0
Proteobacteria	Hyphomicrobiaceae	Hyphomicrobiaceae_unclassified	1	0	0	0	1	0	0	0	0	1	0	0	1	4	0	0	0	0	2	0	0	0	0	0	0	0	0	0	0	0	0	0	0	1	0	0	0	0	0	0	1	0	0	4	1	1	0
Proteobacteria	Hyphomicrobiaceae	Hyphomicrobium	1	0	1	0	29	0	1	0	1	167	20	48	2	358	36	50	110	59	356	169	14	20	0	31	1	10	0	0	1	2	0	0	0	157	46	56	10	61	45	78	235	86	160	241	16	3	1
Proteobacteria	Hyphomicrobiaceae	Pedomicrobium	0	0	1	0	0	0	0	0	1	0	0	0	0	0	0	0	0	0	0	0	0	0	0	0	0	0	0	0	0	0	0	0	0	0	0	0	0	0	0	0	0	0	0	0	0	0	0
Proteobacteria	Hyphomonadaceae	Hirschia	0	0	4	0	0	0	0	0	0	0	0	0	0	0	0	0	0	0	0	0	0	0	0	0	0	0	0	0	0	0	0	0	0	0	0	0	0	0	0	1	0	0	0	0	0	0	0
Proteobacteria	Idiomarinaceae	Aliidiomarina	5	0	0	0	0	0	0	0	0	0	0	0	0	0	0	0	0	0	0	0	0	0	0	0	0	0	0	0	0	0	0	0	0	0	0	0	0	0	0	0	0	0	0	0	0	0	0
Proteobacteria	Idiomarinaceae	Idiomarinaceae_unclassified	3	0	0	0	0	0	0	0	0	0	0	0	0	0	0	0	0	0	0	0	0	0	0	0	0	0	0	0	0	0	0	0	0	0	0	0	0	0	0	0	0	0	0	0	0	0	0
Proteobacteria	Kaistiaceae	Kaistia	0	0	1	0	1	1	0	2	0	0	45	7	14	0	24	26	167	2	223	103	4	13	0	50	0	3	0	0	2	2	0	0	0	1	48	17	40	0	21	141	374	1	161	171	35	13	1
Proteobacteria	Labraceae	Labrys	0	0	2	0	0	0	0	0	0	0	0	0	0	0	0	0	0	0	0	0	0	0	0	0	0	0	0	0	0	0	0	0	0	0	0	0	0	0	0	0	0	0	0	0	0	0	0
Proteobacteria	Legionellaceae	Legionella	1	0	7	0	0	0	0	1	0	0	0	0	0	0	0	0	0	0	0	0	0	0	0	0	0	0	0	1	0	0	1	1	0	0	1	0	0	0	0	2	0	0	2	0	0	0	0
Proteobacteria	Methyloligellaceae	Methyloligellaceae_ge	0	0	1	0	0	0	0	0	0	0	0	0	0	0	0	0	0	0	0	0	0	0	0	0	0	0	0	0	0	0	0	0	0	0	0	0	0	0	0	0	0	0	0	0	0	0	0
Proteobacteria	Methylophagaceae	Methylophaga	0	0	1	0	0	0	0	0	0	0	0	0	0	0	0	0	0	0	0	0	0	0	0	0	0	0	0	0	0	0	0	0	0	0	0	0	0	0	0	0	0	0	0	0	0	0	0
Proteobacteria	Methylophilaceae	Methylobacillus	0	0	0	0	2	0	0	2	2	0	901	760	149	1	394	0	1	0	2	0	4	0	0	7	7	0	0	0	0	0	0	0	0	0	2	0	0	0	0	0	1	0	1	1	0	0	0
Proteobacteria	Methylophilaceae	Methylophilaceae_unclassified	0	0	0	0	0	0	0	0	0	0	4	3	0	0	2	0	0	0	0	0	0	0	0	0	0	0	0	0	0	0	0	0	0	0	0	0	0	0	0	0	0	0	0	0	0	0	0
Proteobacteria	Methylophilaceae	Methylophilus	1	2	14	0	0	0	0	0	0	0	0	0	0	0	0	0	0	0	0	0	0	0	0	0	0	0	0	1	0	0	0	0	0	0	0	0	0	0	0	0	0	0	0	0	0	0	0
Proteobacteria	Methylopilaceae	Hansschlegelia	0	0	3	0	0	0	0	0	0	0	0	0	0	0	0	0	0	0	0	0	0	0	0	0	0	1	0	0	0	0	0	0	0	0	0	0	0	0	0	0	0	0	0	0	0	0	0
Proteobacteria	Methylopilaceae	Methylopilaceae_unclassified	0	1	6	0	0	0	0	0	0	0	0	0	0	0	0	0	0	0	0	0	0	0	0	0	0	0	0	0	0	0	0	0	0	0	0	0	0	0	0	0	0	0	0	0	0	0	0
Proteobacteria	Moraxellaceae	Acinetobacter	74	78	378	67	1644	801	266	491	628	68626	48135	50273	18849	68224	32146	14704	34645	115778	44938	22896	19187	12571	30081	14268	16936	24964	17936	20	87	33	7	15	23	2668	7790	395	2927	1047	893	1054	297	18523	610	336	2783	2239	865
Proteobacteria	Moraxellaceae	Alkanindiges	2	1	3	0	0	0	0	0	0	0	0	0	0	0	0	0	0	0	0	0	0	0	0	0	0	0	0	0	0	0	0	0	0	0	0	0	1	0	0	0	0	0	0	0	0	0	0
Proteobacteria	Moraxellaceae	Enhydrobacter	2	0	3	0	0	0	0	0	0	0	0	0	0	0	0	0	0	0	0	0	0	0	0	0	0	0	0	0	0	0	1	0	0	1	0	0	11	4	1	1	0	0	0	0	0	0	0
Proteobacteria	Moraxellaceae	Moraxellaceae_unclassified	0	0	1	0	1	0	0	0	0	12	11	17	21	28	16	6	13	42	14	8	6	6	6	2	5	11	9	0	0	0	0	0	0	0	2	0	2	1	0	1	0	5	0	0	1	2	0
Proteobacteria	Moraxellaceae	Perlucidibaca	0	0	1	0	0	0	0	0	0	0	0	0	0	0	0	0	0	0	0	0	0	0	0	0	0	0	0	0	0	0	0	0	0	0	0	0	0	0	0	0	0	0	0	0	0	0	0
Proteobacteria	Moraxellaceae	Psychrobacter	1	1	1	0	0	0	0	0	0	0	0	0	0	0	0	0	0	0	0	0	0	0	0	0	0	0	0	0	0	0	0	0	0	0	0	0	0	0	1	0	0	0	0	0	0	0	0
Proteobacteria	Morganellaceae	Buchnera	0	4	1	0	0	0	0	0	0	0	0	0	0	0	0	0	0	0	0	0	0	0	0	0	0	0	0	0	0	0	0	0	0	0	0	0	0	0	0	0	0	0	0	0	0	0	0
Proteobacteria	Morganellaceae	Candidatus_Hamiltonella	0	0	2	0	0	0	0	0	0	0	0	0	0	0	0	0	0	0	0	0	0	0	0	0	0	0	0	0	0	0	0	0	0	0	0	0	0	0	0	0	0	0	0	0	0	0	0
Proteobacteria	Morganellaceae	Candidatus_Regiella	0	0	2	0	0	0	0	0	0	0	0	0	0	0	0	0	0	0	0	0	0	0	0	0	0	0	0	0	0	0	0	0	0	0	0	0	0	0	0	0	0	0	0	0	0	0	0
Proteobacteria	Morganellaceae	Cosenzaea	0	0	0	0	0	0	0	0	14	0	0	0	0	0	1	0	1	0	0	0	0	0	0	0	0	1	0	0	0	0	0	0	1	0	0	0	0	0	0	0	0	2	0	0	0	0	0
Proteobacteria	Morganellaceae	Moellerella	0	0	0	13	1	5	10	11	25	0	0	0	0	0	1	0	1	0	2	0	0	1	9	0	2	0	2	0	0	5	3	4	7	0	36	0	1	0	4	2	0	0	9	0	3	0	4
Proteobacteria	Morganellaceae	Morganella	335	201	174	153720	524340	431166	244003	305860	91494	2087	1452	879	2847	943	2703	801	2299	683	901	3366	1973	2814	2795	5402	3886	2063	2193	29082	128816	73638	84357	35966	223940	7027	125071	9006	565350	209897	40470	51820	9443	6689	10993	31333	26733	46803	100696
Proteobacteria	Morganellaceae	Morganellaceae_unclassified	2	4	0	786	738	518	1420	1595	2489	16	11	8	15	15	24	3	27	9	29	21	10	55	118	44	38	66	27	9	223	378	247	197	749	56	908	117	465	44	453	216	74	87	317	202	159	209	416
Proteobacteria	Morganellaceae	Proteus	23	4	4	3	0	38	66	5	104287	9	3	3	0	1	0	119	113	230	2	81	71	1	17	312	0	762	53	32	10	10	4	3	2966	36	6	4	9	29	35	1732	646	4075	13	6	6	2	19
Proteobacteria	Morganellaceae	Providencia	21	65	42	61531	32127	30117	101295	102620	118729	1409	1223	750	974	1083	2160	396	1128	262	2403	2587	1067	3644	7383	3352	3135	1362	1812	500	17050	42072	14625	17220	35488	11513	80276	18690	15786	1797	65772	25798	6662	7144	55084	22758	18824	21668	31983
Proteobacteria	Neisseriaceae	Conchiformibius	0	0	0	0	0	0	0	0	0	0	0	0	0	0	0	0	0	0	0	0	0	0	0	0	0	0	0	0	1	0	0	0	0	0	0	0	0	0	0	0	0	0	0	0	0	0	0
Proteobacteria	Neisseriaceae	Neisseria	0	0	0	0	0	0	0	0	0	0	0	0	0	0	0	0	0	0	0	0	0	0	0	0	0	0	0	0	0	0	0	0	0	0	0	0	0	0	1	0	1	0	0	0	0	0	0
Proteobacteria	Neisseriaceae	Neisseriaceae_unclassified	1	0	0	0	0	0	0	0	0	0	0	0	0	0	0	0	0	0	0	0	0	0	0	0	0	0	0	0	0	0	0	0	0	0	0	0	0	0	0	1	0	0	0	0	0	0	0
Proteobacteria	Neisseriaceae	Snodgrassella	0	0	1	0	0	0	0	0	0	0	0	0	0	0	0	0	0	0	0	0	0	0	0	0	0	0	0	0	0	0	0	0	0	0	0	0	0	0	0	0	0	0	0	0	0	0	0
Proteobacteria	Neisseriaceae	Vitreoscilla	0	1	0	0	0	0	0	0	0	0	0	0	0	0	0	0	0	0	0	0	0	0	0	0	0	0	0	0	0	0	0	0	0	0	0	0	0	0	0	0	0	0	0	0	0	0	0
Proteobacteria	Nitrincolaceae	Nitrincola	0	0	0	0	0	0	0	0	0	0	0	0	0	4	0	0	0	0	0	0	0	0	0	0	0	0	3	0	0	0	0	0	0	0	0	0	0	0	0	0	0	0	0	0	0	0	0
Proteobacteria	Nitrincolaceae	Nitrincolaceae_unclassified	0	0	0	0	0	0	0	0	0	0	0	0	0	10	0	0	0	0	1	0	0	0	0	0	0	1	2	0	0	0	0	0	0	0	0	0	0	0	0	0	0	0	0	0	0	0	0
Proteobacteria	Nitrosomonadaceae	Ellin6067	0	0	3	0	0	0	0	0	0	0	0	0	0	0	0	0	0	0	0	0	0	0	0	0	0	0	0	0	0	0	0	0	0	0	0	0	0	0	0	0	0	0	0	0	0	0	0
Proteobacteria	Nitrosomonadaceae	GOUTA6	0	0	1	0	0	0	0	0	0	0	0	0	0	0	0	0	0	0	0	0	0	0	0	0	0	0	0	0	0	0	0	0	0	0	0	0	0	0	0	0	0	0	0	0	0	0	0
Proteobacteria	Nitrosomonadaceae	Nitrosospira	0	0	2	0	0	0	0	0	0	0	0	0	0	0	0	0	0	0	0	0	0	0	0	0	0	0	0	0	0	0	0	0	0	0	0	0	0	0	0	0	0	0	0	0	0	0	0
Proteobacteria	Oceanospirillales_unclassified	Oceanospirillales_unclassified	0	0	0	0	1	0	0	0	0	0	0	0	0	8	3	0	0	0	0	0	0	0	0	0	0	2	3	0	0	0	0	0	0	0	0	0	0	0	0	0	0	0	0	0	1	0	0
Proteobacteria	Orbaceae	Gilliamella	0	0	0	0	1	0	0	0	0	0	0	0	0	0	0	0	0	0	0	0	0	0	0	0	0	0	0	0	0	0	0	0	0	0	0	0	0	0	0	0	0	0	0	0	0	0	0
Proteobacteria	Orbaceae	Orbus	0	0	0	0	0	0	0	0	0	0	0	0	0	0	2	0	0	0	0	0	0	0	0	1	0	0	0	0	1	0	0	0	0	1	0	0	0	0	241	0	0	0	0	0	0	0	0
Proteobacteria	Oxalobacteraceae	Duganella	7	42	803	0	0	0	0	1	0	0	0	0	0	0	0	0	0	0	0	0	0	0	0	0	0	0	0	0	0	0	0	0	0	0	0	0	0	0	0	0	0	0	0	0	0	0	0
Proteobacteria	Oxalobacteraceae	Herbaspirillum	0	0	47	0	0	0	0	0	0	0	0	0	0	0	0	0	0	0	0	0	0	0	0	0	0	0	0	0	0	0	0	0	0	0	0	0	0	0	0	0	0	0	0	0	0	0	0
Proteobacteria	Oxalobacteraceae	Janthinobacterium	2	19	113	0	0	0	0	0	0	0	0	0	0	0	0	0	0	0	0	0	0	0	0	0	0	0	0	0	0	0	0	0	0	0	0	0	0	0	0	1	0	0	0	0	0	0	0
Proteobacteria	Oxalobacteraceae	Massilia	176	488	2810	0	0	0	1	4	0	0	0	0	0	0	0	0	0	0	0	0	0	0	1	0	0	0	0	1	0	0	0	1	0	0	0	0	1	0	0	1	0	0	0	0	0	0	0
Proteobacteria	Oxalobacteraceae	Noviherbaspirillum	2	0	4	0	0	0	0	0	0	0	1	0	0	0	0	0	0	0	0	0	0	0	0	0	0	0	0	0	0	0	0	0	0	0	0	0	0	0	0	0	0	0	0	0	0	0	0
Proteobacteria	Oxalobacteraceae	Oxalicibacterium	1	3	9	0	0	0	0	0	0	0	12	0	4	0	0	0	3	0	0	0	0	0	0	0	0	0	0	0	0	0	0	0	0	0	1	0	0	0	0	0	0	0	0	0	0	0	0
Proteobacteria	Oxalobacteraceae	Oxalobacteraceae_unclassified	11	22	132	0	2	0	0	0	0	0	2	0	5	0	0	1	240	1	0	0	1	0	0	0	0	0	0	0	0	0	0	0	0	0	0	0	0	0	0	0	0	0	0	0	1	0	0
Proteobacteria	Oxalobacteraceae	Rugamonas	0	0	1	0	0	0	0	0	0	0	0	0	0	0	0	0	0	0	0	0	0	0	0	0	0	0	0	0	0	0	0	0	0	0	0	0	0	0	0	0	0	0	0	0	0	0	0
Proteobacteria	Paracaedibacteraceae	Candidatus_Odyssella	0	0	0	0	0	0	0	0	0	0	0	0	0	0	0	0	0	0	0	0	0	0	0	2	0	0	0	0	0	0	0	0	0	0	0	0	0	0	0	0	0	0	0	0	0	0	0
Proteobacteria	Paracaedibacteraceae	Candidatus_Paracaedibacter	0	0	1	0	0	0	0	0	0	0	0	0	0	0	0	0	0	0	0	0	0	0	0	0	0	0	0	0	0	0	0	0	0	0	0	0	0	0	0	0	0	0	0	0	0	0	0
Proteobacteria	Paracaedibacteraceae	Paracaedibacteraceae_unclassified	0	0	1	0	0	0	0	0	0	0	0	0	0	0	0	0	0	0	0	0	0	0	0	0	0	0	0	0	0	0	0	0	0	0	0	0	0	0	0	0	0	0	0	0	0	0	0
Proteobacteria	Parvibaculaceae	Rhodoligotrophos	1	0	0	0	1	0	1	0	0	0	40	2	11	1	0	7	17	0	0	33	0	0	0	1	0	0	0	0	0	0	0	0	0	0	41	0	7	0	0	7	2	0	0	9	0	0	0
Proteobacteria	Pasteurellaceae	Aggregatibacter	0	0	0	0	0	0	0	0	0	0	0	0	0	0	0	0	0	0	0	0	0	0	0	0	0	0	0	0	0	0	0	0	0	0	0	0	0	1	0	0	0	0	1	0	0	0	0
Proteobacteria	Pasteurellaceae	Gallibacterium	0	0	0	0	0	0	0	0	0	0	2	0	0	0	0	0	0	0	0	0	0	0	0	0	0	0	0	0	0	0	0	0	0	0	0	0	0	0	0	0	0	0	0	0	0	0	0
Proteobacteria	Pasteurellaceae	Haemophilus	0	0	0	0	0	0	0	0	0	0	0	0	0	0	0	0	0	0	0	0	0	0	0	0	0	0	0	0	0	0	1	0	0	0	0	0	0	0	0	0	0	0	0	0	0	0	0
Proteobacteria	Pasteurellaceae	Pasteurellaceae_unclassified	0	0	0	0	0	0	0	0	0	0	0	0	0	0	0	0	0	0	0	0	0	0	1	0	0	0	0	0	0	0	0	0	0	0	1	1	0	0	0	0	0	0	0	0	0	0	0
Proteobacteria	Pectobacteriaceae	Pectobacteriaceae_unclassified	4	3	4	0	0	0	0	0	0	0	0	0	0	0	0	0	0	0	0	0	0	0	0	0	0	0	0	0	0	0	0	0	0	0	0	0	0	0	0	0	0	0	0	0	0	0	0
Proteobacteria	Pectobacteriaceae	Pectobacterium	1	22	11	0	0	0	0	0	0	0	0	0	0	0	0	0	0	0	0	0	0	0	0	0	0	0	0	0	0	0	0	0	0	0	0	0	0	0	0	0	0	0	0	0	0	0	0
Proteobacteria	Pectobacteriaceae	Sodalis	6	3	5	0	0	0	0	0	0	0	0	0	0	0	0	0	0	0	0	0	0	0	0	0	0	0	0	0	0	0	0	0	0	0	0	0	0	0	0	0	0	0	0	0	0	0	0
Proteobacteria	Pleomorphomonadaceae	Chthonobacter	0	0	1	0	9	0	0	3	0	15	39	0	45	4	25	22	56	0	40	0	7	0	0	115	3	0	0	0	0	0	0	0	1	37	54	0	62	3	35	80	52	0	26	1	40	0	0
Proteobacteria	PLTA13_fa	PLTA13_ge	0	0	1	0	0	0	0	0	0	0	0	0	0	0	0	0	0	0	0	0	0	0	0	0	0	0	0	0	0	0	0	0	0	0	0	0	0	0	0	0	0	0	0	0	0	0	0
Proteobacteria	Porticoccaceae	Porticoccaceae_unclassified	0	0	2	0	0	0	0	0	0	0	0	0	0	0	0	0	0	0	0	0	0	0	0	0	0	0	0	0	0	0	0	0	0	0	0	0	0	0	0	0	0	0	0	0	0	0	0
Proteobacteria	Procabacteriaceae	Procabacter	0	0	0	0	0	0	0	0	0	0	0	0	0	0	0	0	0	0	0	0	0	0	1	0	0	0	0	0	0	0	0	0	0	0	0	0	0	0	0	0	0	0	0	0	0	0	0
Proteobacteria	Proteobacteria_unclassified	Proteobacteria_unclassified	1	2	5	0	1	0	0	1	2	9	14	11	3	11	68	1	41	4	9	40	8	9	18	11	10	8	19	0	0	0	0	0	0	0	17	0	2	0	6	1	0	0	2	3	1	1	9
Proteobacteria	Pseudohongiellaceae	BIyi10	0	1	11	0	0	0	0	0	0	0	0	0	0	0	0	0	0	0	0	0	0	0	0	0	0	0	0	0	0	0	0	0	0	0	0	0	0	0	0	0	0	0	0	0	0	0	0
Proteobacteria	Pseudohongiellaceae	Pseudohongiella	0	0	2	0	0	0	0	0	0	0	0	0	0	0	0	0	0	0	38	0	0	0	0	0	0	0	0	0	0	0	0	0	0	0	0	0	0	0	0	0	0	0	0	0	0	0	0
Proteobacteria	Pseudomonadaceae	Azotobacter	0	0	1	0	0	0	0	0	0	1	0	0	0	0	0	0	1	0	1	0	0	0	0	0	0	0	0	0	0	0	0	0	0	0	0	0	0	0	0	0	0	0	0	0	0	0	0
Proteobacteria	Pseudomonadaceae	Pseudomonadaceae_unclassified	601	308	1987	1	3	4	2	21	1	57	93	32	91	80	81	243	521	41	388	113	27	615	2128	374	11	21	48	2	1	0	2	1	1	0	0	0	0	0	0	2	0	0	0	2	1	6	11
Proteobacteria	Pseudomonadaceae	Pseudomonas	2016	1692	9067	39	171	247	67	1422	561	7072	4750	1552	1060	1258	4541	14982	20317	1505	11123	8312	5176	44574	205927	33608	167	14226	47512	16	23	34	4	12	1	15	12	7	45	3	9	137	68	55	31	13	372	591	1721
Proteobacteria	Pseudomonadaceae	Thiopseudomonas	0	0	0	0	0	0	0	0	0	0	0	0	0	0	0	0	1	0	0	0	0	0	0	0	0	0	0	0	0	0	0	0	0	0	0	0	0	0	0	0	0	0	0	0	0	0	0
Proteobacteria	Pseudomonadales_unclassified	Pseudomonadales_unclassified	0	0	0	0	0	0	0	0	0	1	1	1	0	0	0	0	0	0	0	0	0	0	2	0	0	0	0	0	0	0	0	0	0	0	0	0	0	0	0	0	0	0	0	0	0	0	0
Proteobacteria	R7C24_fa	R7C24_ge	0	3	1	0	0	0	0	0	0	0	0	0	0	0	0	0	0	0	0	0	0	0	0	0	0	0	0	0	0	0	0	0	0	0	0	0	0	0	0	0	0	0	0	0	0	0	0
Proteobacteria	Reyranellaceae	Reyranella	0	1	2	0	0	0	0	0	0	0	0	0	1	0	0	0	0	0	0	0	0	0	0	0	0	0	0	0	0	0	0	0	0	0	0	0	0	0	0	0	0	0	0	0	0	0	0
Proteobacteria	Rhizobiaceae	Aliihoeflea	55	1	7	0	0	0	0	1	0	0	0	0	0	0	0	0	0	0	0	1	0	0	0	0	0	0	0	0	1	0	0	0	0	0	0	0	0	0	0	0	0	0	0	0	0	0	0
Proteobacteria	Rhizobiaceae	Allorhizobium-Neorhizobium-Pararhizobium-Rhizobium	95	72	429	0	1	0	1	0	0	0	11	3	3	0	2	2	5	0	1	5	0	0	0	5	1	0	1	0	0	0	0	0	0	0	1	8	9	0	2	5	0	0	1	3	0	0	0
Proteobacteria	Rhizobiaceae	Aminobacter	0	1	0	0	0	0	0	0	0	0	155	0	91	0	0	24	2	0	0	0	0	0	0	0	1	0	0	0	0	0	0	0	0	1	433	0	27	0	0	63	0	0	0	0	1	0	0
Proteobacteria	Rhizobiaceae	Aquamicrobium	19	1	14	14	409	57	39	326	117	206	7648	4679	5885	6556	4465	5481	10409	5275	5725	3653	2652	6909	23	15370	341	67	358	21	135	33	9	9	17	1527	12425	1822	12587	944	6302	9814	7438	2721	1856	4129	2155	7849	39
Proteobacteria	Rhizobiaceae	Aurantimonas	1	0	0	0	0	0	0	0	0	0	0	0	0	0	0	0	0	0	0	0	0	0	0	0	0	0	0	0	0	0	0	0	0	0	0	0	0	0	0	0	0	0	0	0	0	0	0
Proteobacteria	Rhizobiaceae	Aureimonas	51	88	529	0	1	0	0	0	0	0	0	0	0	0	0	0	0	0	0	0	0	0	0	0	0	0	0	1	0	0	0	0	0	0	0	0	1	0	0	1	0	1	0	0	0	0	0
Proteobacteria	Rhizobiaceae	Brucella	0	0	0	0	0	1	0	3	0	0	0	0	0	6	0	54	96	150	351	65	186	492	49	12	27	12	33	0	0	1	0	0	0	1	0	1	7	4	0	105	75	105	92	39	84	285	152
Proteobacteria	Rhizobiaceae	Chelativorans	0	0	1	0	16	2	1	3	4	118	114	220	58	196	147	62	199	62	387	85	81	41	1	112	76	7	0	1	1	0	0	0	1	85	293	68	111	10	130	103	48	122	73	55	69	26	0
Proteobacteria	Rhizobiaceae	Ensifer	0	0	0	0	0	0	0	0	0	0	15	0	0	0	0	0	0	0	0	0	0	0	0	0	0	0	0	0	0	0	0	0	0	0	19	0	0	0	0	0	1	0	0	0	0	0	0
Proteobacteria	Rhizobiaceae	Falsochrobactrum	0	0	0	0	0	0	0	5	0	0	0	0	0	0	0	0	1	1	0	0	0	0	0	207	1	1	0	0	0	0	0	0	0	0	0	0	1	0	0	0	0	0	0	0	0	0	0
Proteobacteria	Rhizobiaceae	Mesorhizobium	0	3	2	0	0	0	0	0	0	0	4	0	26	0	0	0	0	0	0	1	0	0	0	0	0	0	0	0	0	0	0	0	0	0	2	0	27	0	0	0	0	0	0	0	0	0	0
Proteobacteria	Rhizobiaceae	Neorhizobium	3	6	25	0	0	0	0	0	0	0	0	0	0	0	0	0	0	0	0	0	0	0	0	0	0	0	0	0	0	0	0	0	0	0	0	0	0	0	0	0	0	0	0	0	0	0	0
Proteobacteria	Rhizobiaceae	Ochrobactrum	77	23	96	101	2016	628	309	1327	517	41793	33857	22284	7156	50617	26460	6010	22537	11258	48287	17220	10511	75658	160567	53219	63321	72210	55137	115	220	176	52	33	61	34570	53221	11408	10411	5025	15201	7205	5096	18950	10202	13173	11486	54037	45797
Proteobacteria	Rhizobiaceae	Paenochrobactrum	0	0	1	1	0	0	5	17	1	0	0	0	0	4	1	8	14	0	0	0	0	64	0	514	4	243	0	0	1	1	0	0	0	0	0	4	0	0	0	788	1129	0	1	0	0	222	0
Proteobacteria	Rhizobiaceae	Paramesorhizobium	0	0	0	0	0	0	0	2	0	1	0	1	0	1	2	0	0	0	1	0	0	0	0	1	7	0	4	0	0	0	0	0	0	0	1	0	2	0	0	0	0	0	0	0	0	1	2
Proteobacteria	Rhizobiaceae	Pseudaminobacter	0	0	0	0	0	0	0	0	0	0	0	0	0	0	0	0	0	0	1	0	0	5	0	0	0	0	0	0	0	0	0	0	0	0	0	0	0	0	0	0	0	0	0	0	0	0	0
Proteobacteria	Rhizobiaceae	Pseudochrobactrum	0	1	7	0	1	0	0	0	1	0	0	0	0	0	0	23	44	11	18	0	0	1	0	0	0	0	0	0	0	0	0	0	0	0	0	0	4	0	0	77	84	32	15	0	0	0	0
Proteobacteria	Rhizobiaceae	Rhizobiaceae_ge	0	0	0	0	0	0	0	0	0	0	0	0	0	0	0	1	0	0	0	0	0	0	0	0	0	0	0	0	1	0	0	0	0	0	0	0	0	0	0	0	0	0	0	0	0	0	0
Proteobacteria	Rhizobiaceae	Rhizobiaceae_unclassified	243	725	4688	6	50	18	12	34	10	1261	595	495	472	1038	1323	139	2072	283	914	412	389	799	1133	1618	3846	737	704	2	9	2	1	0	4	1643	589	1635	282	94	1518	211	469	4090	543	204	3317	349	228
Proteobacteria	Rhizobiaceae	Shinella	1	0	1	0	1	1	0	3	1	0	16	29	9	0	7	33	50	1	17	0	0	0	0	29	0	0	0	0	0	0	0	0	0	0	12	24	8	0	3	33	40	0	4	0	3	0	0
Proteobacteria	Rhizobiales_Incertae_Sedis	Alsobacter	0	1	0	0	0	0	0	0	0	0	0	0	0	0	0	0	0	0	0	0	0	0	0	0	0	0	0	0	0	0	0	0	0	0	0	0	0	0	0	0	0	0	0	0	0	0	0
Proteobacteria	Rhizobiales_unclassified	Rhizobiales_unclassified	1	2	14	0	2	0	1	1	1	60	96	78	56	62	44	26	129	40	95	105	27	126	32	33	22	75	22	1	4	1	0	0	0	47	55	29	94	1	85	315	121	38	8	103	3	11	7
Proteobacteria	Rhodanobacteraceae	Chiayiivirga	0	9	75	0	0	0	0	0	0	0	0	0	0	0	0	0	0	0	0	0	0	0	0	0	0	0	0	0	0	0	0	0	0	0	0	0	0	0	0	0	0	0	0	0	0	0	0
Proteobacteria	Rhodanobacteraceae	Dokdonella	1	0	1	0	0	0	0	0	0	0	0	0	0	0	0	0	0	0	0	0	0	0	0	0	0	0	0	0	0	0	0	0	0	0	0	0	0	0	0	0	0	0	0	0	0	0	0
Proteobacteria	Rhodanobacteraceae	Luteibacter	4	8	28	0	0	0	0	0	0	0	0	0	0	0	0	0	0	0	0	0	0	0	0	0	0	0	0	0	0	0	0	0	0	0	0	0	0	0	0	0	0	0	0	0	0	0	0
Proteobacteria	Rhodanobacteraceae	Rhodanobacteraceae_unclassified	0	0	25	0	0	0	0	0	0	0	0	0	0	0	0	0	0	0	0	0	0	0	0	0	0	0	1	0	0	0	0	0	0	0	0	0	0	0	0	0	0	0	0	0	0	0	0
Proteobacteria	Rhodanobacteraceae	Tahibacter	0	2	2	0	0	0	0	0	0	0	0	0	0	0	0	0	0	0	0	0	0	0	0	0	0	0	0	0	0	0	0	0	0	0	0	0	0	0	0	0	0	0	0	0	0	0	0
Proteobacteria	Rhodobacteraceae	Amaricoccus	0	3	13	0	0	0	0	0	0	0	0	0	1	0	0	0	0	0	0	0	0	0	0	0	0	0	0	0	0	0	0	0	0	0	0	0	0	0	0	0	0	0	0	0	0	0	0
Proteobacteria	Rhodobacteraceae	Falsirhodobacter	0	0	1	0	0	0	0	0	0	0	0	0	0	0	0	0	0	0	0	0	0	0	0	0	0	0	0	0	0	0	0	0	0	0	0	0	0	0	0	0	0	0	0	0	0	0	0
Proteobacteria	Rhodobacteraceae	Paracoccus	6	1	14	2	22	4	10	33	14	236	756	908	516	214	516	551	1523	461	1152	671	896	2	6	1876	146	51	13	0	10	5	2	0	2	281	435	504	414	56	149	1006	202	736	392	528	1559	7	11
Proteobacteria	Rhodobacteraceae	Rhodobacter	0	0	1	0	0	0	0	0	0	0	0	0	0	0	0	0	0	0	0	0	0	0	0	0	0	0	0	0	0	0	0	0	0	0	0	0	0	0	0	0	0	0	0	0	0	0	0
Proteobacteria	Rhodobacteraceae	Rhodobacteraceae_unclassified	18	79	464	2	7	2	0	3	0	12	17	38	17	88	23	16	67	24	60	35	40	4	3	87	34	5	76	0	0	0	1	1	0	2	12	11	9	13	3	15	1	22	6	4	27	1	0
Proteobacteria	Rhodobacteraceae	Rubellimicrobium	0	3	23	0	0	0	0	0	0	0	0	0	0	0	0	0	0	0	0	0	0	0	0	3	0	0	0	0	0	0	0	0	0	0	0	0	0	0	0	0	0	0	0	0	0	0	0
Proteobacteria	Rhodocyclaceae	Rhodocyclaceae_unclassified	1	2	2	0	0	0	0	0	0	0	0	0	0	0	0	0	0	1	0	0	0	0	0	0	0	0	0	0	0	0	0	0	0	0	0	0	0	0	0	0	0	0	0	0	0	0	0
Proteobacteria	Rhodomicrobiaceae	Rhodomicrobium	0	0	1	0	0	0	0	0	0	0	0	0	0	0	0	0	0	0	0	0	0	0	0	0	0	0	0	0	0	0	0	0	0	0	0	0	0	0	0	0	0	0	0	0	0	0	0
Proteobacteria	Rickettsiaceae	Candidatus_Megaira	0	0	1	0	0	0	0	0	0	0	0	0	0	0	0	0	1	0	0	0	0	0	0	0	0	0	0	0	0	0	0	0	0	0	0	0	0	0	0	0	0	0	0	0	0	0	0
Proteobacteria	Rickettsiaceae	Rickettsia	0	1	6	0	0	0	0	0	0	0	0	0	0	0	0	0	0	0	0	0	0	0	0	0	0	0	0	0	0	0	0	0	0	0	0	0	0	0	0	0	0	0	0	0	0	0	0
Proteobacteria	Rickettsiaceae	Rickettsiaceae_unclassified	0	1	2	0	0	0	0	0	0	0	0	0	0	0	0	0	0	0	0	0	0	0	0	0	0	0	0	0	0	0	0	0	0	0	0	0	0	0	0	0	0	0	0	0	0	0	0
Proteobacteria	Rickettsiales_fa	Candidatus_Jidaibacter	0	0	0	0	0	0	0	0	0	0	0	0	0	0	0	0	0	0	0	0	0	0	0	3	0	0	0	0	0	0	0	0	0	0	0	0	0	0	0	0	0	0	0	0	0	0	0
Proteobacteria	Rickettsiales_unclassified	Rickettsiales_unclassified	1	0	1	0	0	0	0	0	0	0	0	0	0	0	0	0	0	0	0	0	0	0	0	0	0	0	0	0	0	0	0	0	0	0	1	0	0	0	1	0	0	0	0	0	0	0	1
Proteobacteria	Saccharospirillaceae	Oceanobacter	0	0	1	0	0	0	0	0	0	0	0	0	0	0	0	0	0	0	0	0	0	0	0	0	0	0	0	0	0	0	0	0	0	0	0	0	0	0	0	0	0	0	0	0	0	0	0
Proteobacteria	SC-I-84	SC-I-84_ge	0	0	7	0	0	0	0	0	0	0	0	0	0	0	0	0	0	0	0	0	0	0	0	0	0	0	0	0	0	0	0	0	0	0	0	0	0	0	0	0	0	0	0	0	0	0	0
Proteobacteria	SM2D12	SM2D12_ge	0	2	1	0	0	0	0	0	0	0	0	0	0	0	0	0	0	0	0	0	0	0	0	0	0	0	0	0	0	0	0	0	0	0	0	0	0	0	0	0	0	0	0	0	0	0	0
Proteobacteria	Sphingomonadaceae	Altererythrobacter	4	50	265	1	15	1	1	2	3	1	345	1	62	4	1478	105	577	0	3	0	2	0	0	1	0	0	0	0	1	0	0	0	0	2	20	0	14	0	171	3	341	0	1	0	12	0	0
Proteobacteria	Sphingomonadaceae	Croceicoccus	0	0	0	0	0	0	0	0	0	0	0	3	0	2	1	0	0	0	0	0	3	0	0	0	0	0	0	0	0	0	0	0	0	0	0	0	0	0	0	0	0	0	0	0	0	0	0
Proteobacteria	Sphingomonadaceae	DSSF69	3	0	0	0	5	8	11	2	5	0	1535	1146	109	3	1	35	4364	29	16	79	15	0	0	23	1	19	0	0	1	0	0	0	0	1	2	3	0	0	0	1	5	0	1	0	0	2	0
Proteobacteria	Sphingomonadaceae	Ellin6055	13	10	28	0	0	0	0	0	0	0	0	0	0	0	0	0	0	0	0	0	0	0	0	0	0	0	0	0	0	0	0	0	0	0	0	0	0	0	0	0	0	0	0	0	0	0	0
Proteobacteria	Sphingomonadaceae	Novosphingobium	23	79	464	0	0	0	1	76	2	0	5	1	71	0	0	6	8	2	14	2	2	0	0	548	0	0	0	0	0	0	0	1	0	0	0	1	2	0	0	0	0	0	0	0	0	0	0
Proteobacteria	Sphingomonadaceae	Polymorphobacter	0	0	1	0	0	0	0	0	0	0	0	0	0	0	0	0	0	0	0	0	0	0	0	0	0	0	0	0	0	0	0	0	0	0	0	0	0	0	0	0	0	0	0	0	0	0	0
Proteobacteria	Sphingomonadaceae	Qipengyuania	0	0	2	0	0	0	0	0	0	0	0	0	0	0	0	0	0	0	0	0	0	0	0	0	0	0	0	0	0	0	0	0	0	0	0	0	0	0	0	0	0	0	0	0	0	0	0
Proteobacteria	Sphingomonadaceae	Sandarakinorhabdus	0	0	0	0	0	0	0	0	0	0	0	0	0	0	0	0	0	0	0	0	0	0	0	1	0	0	0	0	0	0	0	0	0	0	0	0	0	0	0	0	0	0	0	0	0	0	0
Proteobacteria	Sphingomonadaceae	Sphingobium	7	3	41	0	0	0	0	0	0	0	0	0	2	0	0	0	0	0	0	0	0	0	0	0	0	0	0	0	0	0	0	0	0	0	0	0	0	0	0	0	0	0	0	0	0	0	0
Proteobacteria	Sphingomonadaceae	Sphingomonadaceae_unclassified	51	223	1233	21	336	78	49	118	118	5	664	2446	7905	5024	1213	10920	14814	10803	7711	23430	10984	7	6	3533	491	3521	75	6	7	7	1	5	1	2	11	27	172	28	105	57	12	152	28	78	1283	3	11
Proteobacteria	Sphingomonadaceae	Sphingomonas	339	1790	10124	0	0	0	3	10	0	0	1	0	1	2	0	2	0	0	1	39	0	0	0	6	6	2	1	4	0	1	2	1	0	0	1	0	1	0	0	6	0	0	0	0	0	0	0
Proteobacteria	Sphingomonadaceae	Sphingopyxis	0	4	36	0	0	0	0	0	0	0	0	0	0	0	0	0	0	0	0	0	0	0	0	0	0	0	0	0	0	0	0	0	0	0	0	0	0	0	0	0	0	0	0	0	0	0	0
Proteobacteria	Sphingomonadaceae	Stakelama	0	2	30	0	0	0	0	0	0	0	0	0	0	0	0	0	0	0	0	0	0	0	0	0	0	0	0	0	0	0	0	0	0	0	0	0	0	0	0	0	0	0	0	0	0	0	0
Proteobacteria	Stappiaceae	Agaricicola	0	0	7	0	0	0	0	0	0	0	0	0	0	0	0	0	0	0	0	0	0	0	0	0	0	0	0	0	0	0	0	0	0	0	0	0	0	0	0	0	0	0	0	0	0	0	0
Proteobacteria	Steroidobacteraceae	Steroidobacter	0	1	6	0	0	0	0	0	0	1	7	0	12	0	0	0	1	0	0	0	0	0	0	0	0	0	0	0	0	0	0	0	0	0	0	0	0	0	0	0	0	0	0	0	0	0	0
Proteobacteria	Steroidobacteraceae	Steroidobacteraceae_unclassified	0	0	2	0	0	0	0	0	0	0	0	0	1	0	0	0	0	0	0	0	0	0	0	0	0	0	0	0	0	0	0	0	0	0	0	0	0	0	0	0	0	0	0	0	0	0	0
Proteobacteria	Succinivibrionaceae	Ruminobacter	0	0	0	5	1	0	0	0	0	0	0	0	8	0	0	0	3	1	0	0	0	0	0	0	0	0	0	0	0	0	0	0	0	2	0	0	0	20	5	0	0	0	4	0	0	0	2
Proteobacteria	Succinivibrionaceae	Succinimonas	0	0	0	2	0	0	0	0	0	0	0	0	0	0	0	0	0	0	0	0	0	0	0	0	0	0	0	0	0	0	0	0	0	0	0	0	0	2	0	0	0	0	0	0	0	0	0
Proteobacteria	Succinivibrionaceae	Succinivibrio	0	0	0	0	2	0	0	0	1	0	0	0	1	0	0	0	0	0	0	0	0	0	0	1	0	0	0	0	0	0	0	0	0	3	0	0	0	16	2	0	0	0	0	0	1	0	0
Proteobacteria	Succinivibrionaceae	Succinivibrionaceae_UCG-001	2	0	0	5	32	21	0	0	5	1	0	0	65	25	0	6	145	8	7	23	1	2	2	5	18	5	0	0	1	1	1	0	0	3	6	6	1	11	18	0	2	0	4	3	1	4	4
Proteobacteria	Succinivibrionaceae	Succinivibrionaceae_UCG-002	0	0	0	2	3	0	0	0	0	0	0	0	4	0	0	0	0	0	0	1	0	0	0	0	0	0	0	0	0	0	0	0	0	0	0	0	0	4	1	0	1	0	0	0	0	0	1
Proteobacteria	Succinivibrionaceae	Succinivibrionaceae_unclassified	0	0	0	4	1	1	0	0	0	0	0	0	2	2	0	0	1	1	0	1	0	0	0	0	0	0	0	0	0	0	0	0	0	0	0	0	0	2	0	0	0	0	1	1	0	0	0
Proteobacteria	Sutterellaceae	Parasutterella	0	0	0	0	0	0	0	0	0	0	0	0	0	0	0	0	0	0	0	0	0	0	0	0	0	0	0	0	1	0	0	0	0	1	0	1	2	6	3	0	0	1	0	0	1	0	0
Proteobacteria	Sutterellaceae	Sutterella	0	0	0	0	0	0	0	0	0	0	0	0	0	0	0	0	0	0	0	0	0	0	0	0	0	0	0	0	0	0	0	0	0	1	0	0	0	1	2	0	1	0	0	1	0	0	0
Proteobacteria	TRA3-20	TRA3-20_ge	0	0	4	0	0	0	0	0	0	0	0	0	0	0	0	0	0	0	0	0	0	0	0	0	0	0	0	0	0	0	0	0	0	0	0	0	0	0	0	0	0	0	0	0	0	0	0
Proteobacteria	uncultured	uncultured_ge	57	19	72	1	3	3	6	4	5	13	108	29	48	62	26	2	29	19	38	51	40	9	12	54	3	18	5	8	34	13	11	0	14	7	25	16	50	36	96	9	49	12	17	22	25	19	43
Proteobacteria	Unknown_Family	Acidibacter	0	0	1	0	0	0	0	0	0	0	0	0	0	0	0	0	0	0	0	0	0	0	0	0	0	0	0	0	0	0	0	0	0	0	0	0	0	0	0	0	0	0	0	0	0	0	0
Proteobacteria	Unknown_Family	Candidatus_Berkiella	0	0	1	0	0	0	0	0	0	0	0	0	0	0	0	0	0	0	0	0	0	0	0	0	0	0	0	0	0	0	0	0	0	0	0	0	0	0	0	0	0	0	0	0	0	0	0
Proteobacteria	Unknown_Family	Candidatus_Ovatusbacter	0	1	0	0	0	0	0	0	0	0	0	0	0	0	0	0	0	0	0	0	0	0	0	0	0	0	0	0	0	0	0	0	0	0	0	0	0	0	0	0	0	0	0	0	0	0	0
Proteobacteria	Wohlfahrtiimonadaceae	Ignatzschineria	12	0	0	0	0	0	0	0	0	0	0	0	0	0	0	0	0	0	0	0	0	0	0	0	0	0	0	0	0	0	0	0	0	0	0	0	0	0	0	0	0	0	0	0	0	0	0
Proteobacteria	Wohlfahrtiimonadaceae	Wohlfahrtiimonas	0	0	0	0	0	0	0	0	10	0	0	0	0	0	0	0	0	0	0	0	0	0	0	0	0	0	0	0	0	0	0	0	0	0	0	0	0	0	0	0	0	0	0	0	0	0	1
Proteobacteria	Xanthobacteraceae	Bradyrhizobium	0	1	7	0	0	0	0	0	0	0	0	0	0	0	0	0	0	0	0	0	0	0	0	0	0	0	0	0	0	0	0	0	0	0	0	0	0	0	0	0	0	0	0	0	0	0	0
Proteobacteria	Xanthobacteraceae	Pseudolabrys	1	0	4	0	0	0	0	0	0	0	0	0	0	0	0	0	0	0	0	0	0	0	0	0	0	0	0	0	0	0	0	0	0	0	0	0	0	0	0	0	0	0	0	0	0	0	0
Proteobacteria	Xanthobacteraceae	Pseudorhodoplanes	1	2	1	0	0	0	0	0	0	0	0	0	0	0	0	0	0	0	0	0	0	0	0	0	0	0	0	0	0	0	0	0	0	0	0	0	1	0	0	0	0	0	0	0	0	0	0
Proteobacteria	Xanthobacteraceae	Rhodoplanes	0	0	2	0	0	0	0	0	0	0	0	0	0	0	0	0	0	0	0	0	0	0	0	0	0	0	0	0	0	0	0	0	0	0	0	0	0	0	0	0	0	0	0	0	0	0	0
Proteobacteria	Xanthobacteraceae	Rhodopseudomonas	1	7	66	0	0	0	0	0	0	0	0	0	0	0	0	0	0	0	0	0	0	0	0	0	0	0	0	0	0	0	0	0	0	0	0	0	0	0	0	0	0	0	0	0	0	0	0
Proteobacteria	Xanthobacteraceae	Starkeya	0	1	1	0	0	0	0	0	0	0	0	0	0	0	0	0	0	0	0	0	0	0	0	0	0	0	0	0	0	0	0	0	0	0	0	0	0	0	0	0	0	0	0	0	0	0	0
Proteobacteria	Xanthobacteraceae	Xanthobacteraceae_unclassified	4	7	27	0	0	0	0	0	0	0	0	0	0	0	0	0	0	0	0	0	0	0	0	0	1	0	0	0	0	0	0	0	0	0	0	0	0	0	0	1	0	0	1	0	0	0	0
Proteobacteria	Xanthomonadaceae	Arenimonas	0	1	5	0	0	0	0	0	0	0	0	0	0	0	0	0	0	0	0	0	0	0	0	0	0	0	0	0	0	0	0	0	0	0	0	0	0	0	0	0	0	0	0	0	0	0	0
Proteobacteria	Xanthomonadaceae	Luteimonas	4	3	36	0	0	0	0	0	0	0	0	0	0	0	0	0	0	0	0	0	0	0	0	0	0	0	0	0	0	0	0	0	0	0	0	0	0	0	0	0	0	0	0	0	0	0	0
Proteobacteria	Xanthomonadaceae	Lysobacter	0	2	1	0	0	0	0	0	0	0	1	0	0	0	0	0	0	0	0	0	0	0	0	0	0	0	0	0	0	0	0	0	0	0	0	0	0	0	0	0	0	0	0	0	0	0	0
Proteobacteria	Xanthomonadaceae	Pseudoxanthomonas	12	2	11	19	713	93	64	56	311	4	45581	14556	14334	49856	9559	3880	19930	3949	13820	46	7789	7	12	193	5	50	9	4	8	7	1	4	3	2	534	18	644	43	118	18	32	124	55	3	200	22	6
Proteobacteria	Xanthomonadaceae	SN8	0	0	0	0	0	0	0	0	0	0	0	0	1	7	0	0	5	2	2	0	0	0	0	0	5	0	0	0	0	0	0	0	0	0	0	0	0	0	0	0	0	0	0	0	0	0	0
Proteobacteria	Xanthomonadaceae	Stenotrophomonas	105	211	1036	50	450	228	137	1393	171	6976	4106	5250	972	6266	9540	7565	27436	15232	30058	6526	7718	27033	31322	29406	52652	65036	40225	44	29	25	11	14	2	431	148	28	665	62	265	781	502	4771	224	192	1513	4775	1905
Proteobacteria	Xanthomonadaceae	Thermomonas	0	1	0	0	0	0	0	0	0	0	0	0	0	0	0	0	0	0	0	0	0	0	0	0	0	0	0	0	0	0	0	0	0	0	0	0	0	0	0	0	0	0	0	0	0	0	0
Proteobacteria	Xanthomonadaceae	Xanthomonadaceae_ge	4	0	2	0	0	0	0	0	0	0	0	0	0	0	0	0	0	0	0	0	0	0	0	0	0	0	0	0	0	0	0	0	0	0	0	0	0	0	0	0	0	0	0	0	0	0	0
Proteobacteria	Xanthomonadaceae	Xanthomonadaceae_unclassified	335	44	456	1	11	1	0	7	5	7	497	1843	183	720	160	51	552	168	351	17	194	6	8	94	159	13	40	0	0	0	0	0	0	2	8	1	4	2	0	0	2	27	1	0	3	5	2
Proteobacteria	Xanthomonadaceae	Xanthomonas	4	10	93	0	0	0	1	0	0	0	0	0	0	0	1	0	0	0	0	0	0	0	0	0	0	0	0	0	0	0	0	1	0	0	0	0	0	0	0	0	0	0	0	0	0	0	0
Proteobacteria	Xanthomonadaceae	Xylella	1	0	0	0	0	0	0	0	0	0	0	0	0	0	0	0	0	0	0	0	0	0	0	0	0	0	0	0	0	0	0	0	0	0	0	0	0	0	0	0	0	0	0	0	0	0	0
Proteobacteria	Xanthomonadales_unclassified	Xanthomonadales_unclassified	0	1	8	0	0	0	0	0	0	0	4	4	8	4	1	1	8	0	5	0	5	1	1	1	5	5	4	0	0	0	0	0	0	0	0	0	0	0	0	0	0	1	0	0	0	0	0
Proteobacteria	Yersiniaceae	Serratia	0	0	1	0	0	0	0	0	0	0	0	0	0	0	0	0	0	0	0	0	0	0	0	0	0	0	0	0	0	0	0	0	0	0	0	0	0	0	0	0	0	0	0	0	0	0	0
Proteobacteria	Yersiniaceae	Yersinia	0	1	3	0	0	0	0	0	0	0	0	0	0	0	0	0	0	0	0	0	0	0	0	0	0	0	0	0	0	0	0	0	0	0	0	0	0	0	0	1	0	0	0	0	0	0	0
Proteobacteria	Yersiniaceae	Yersiniaceae_unclassified	0	30	65	0	0	0	0	0	0	0	0	0	0	0	0	0	0	0	0	0	0	0	0	0	0	0	0	0	0	0	0	0	0	0	0	0	0	0	0	0	0	0	0	0	0	0	0
RCP2-54	RCP2-54_fa	RCP2-54_ge	0	0	2	0	0	0	0	0	0	0	0	0	0	0	0	0	0	0	0	0	0	0	0	0	0	0	0	0	0	0	0	0	0	0	0	0	0	0	0	0	0	0	0	0	0	0	0
Spirochaetota	Spirochaetaceae	GWE2-31-10	1	0	0	0	0	0	0	0	0	0	0	0	0	0	0	0	0	0	0	0	0	0	0	0	0	0	0	0	0	0	0	0	0	0	0	0	0	1	0	0	0	0	0	0	0	0	0
Spirochaetota	Spirochaetaceae	Treponema	0	0	3	0	2	1	0	0	1	1	3	0	13	3	1	4	31	0	0	11	2	0	0	5	2	0	0	5	14	4	0	0	0	3	0	5	16	36	6	3	16	5	2	0	2	0	2
Sumerlaeota	Sumerlaeaceae	Sumerlaea	0	0	3	0	0	0	0	0	0	0	0	0	0	0	0	0	0	0	0	0	0	0	0	0	0	0	0	0	0	0	0	0	0	0	0	0	0	0	0	0	0	0	0	0	0	0	0
Synergistota	Synergistaceae	Fretibacterium	0	0	0	0	0	0	0	0	0	0	0	0	0	0	0	0	0	0	0	0	0	0	0	0	0	0	0	0	0	0	0	0	0	0	0	0	0	0	1	0	0	0	0	0	0	0	0
Synergistota	Synergistaceae	Pyramidobacter	0	0	0	0	1	0	0	0	0	0	1	0	0	1	0	0	2	1	0	0	0	0	0	0	0	0	0	0	0	0	0	0	0	0	0	1	0	0	1	0	0	0	1	0	0	0	0
Synergistota	Synergistaceae	Synergistaceae_unclassified	0	0	0	0	0	0	0	0	0	0	0	0	0	0	0	0	0	0	0	0	0	0	0	0	0	0	0	0	2	0	0	0	0	0	0	0	0	0	0	0	0	0	0	0	0	0	0
Thermoplasmatota	Methanomassiliicoccales_unclassified	Methanomassiliicoccales_unclassified	0	0	0	0	0	0	0	0	1	0	0	0	0	0	0	0	3	0	0	0	0	0	0	0	0	0	0	0	0	0	0	0	0	0	0	0	0	0	1	0	0	0	0	0	0	0	0
Thermoplasmatota	Thermoplasmata_unclassified	Thermoplasmata_unclassified	0	0	0	0	1	0	0	0	0	0	0	0	0	0	0	0	1	0	0	0	0	0	0	0	0	0	0	0	0	0	0	0	0	0	0	0	0	1	0	0	0	0	0	0	0	0	0
Verrucomicrobiota	01D2Z36	01D2Z36_ge	0	0	2	0	0	0	0	0	0	0	0	0	0	0	0	0	0	0	0	0	0	0	0	0	0	0	0	0	0	0	0	0	0	0	0	0	0	0	0	0	0	0	0	0	0	0	0
Verrucomicrobiota	Akkermansiaceae	Akkermansia	308	447	222	8	16	0	560	116	193	6	80	36	7	7	7	2	10	4	8	44	1	2	0	156	2	6	3	348	22	2	137	41	72	45	80	24	25	5	14	125	51	191	268	64	3	203	0
Verrucomicrobiota	Chthoniobacteraceae	Candidatus_Udaeobacter	0	2	9	0	0	0	0	0	0	0	0	0	0	0	0	0	0	0	0	0	0	0	0	0	0	0	0	0	0	0	0	0	0	0	0	0	0	0	0	0	0	0	0	0	0	0	0
Verrucomicrobiota	Chthoniobacteraceae	Chthoniobacter	0	9	91	0	0	0	0	0	0	0	0	0	0	0	0	0	0	0	0	0	0	0	0	0	0	0	0	0	0	0	0	0	0	0	1	0	0	0	0	0	0	0	0	0	0	0	0
Verrucomicrobiota	Chthoniobacteraceae	Chthoniobacteraceae_unclassified	0	0	2	0	0	0	0	0	0	0	0	0	0	0	0	0	0	0	0	0	0	0	0	0	0	0	0	0	0	0	0	0	0	0	0	0	0	0	0	0	0	0	0	0	0	0	0
Verrucomicrobiota	Chthoniobacteraceae	LD29	0	0	2	0	0	0	0	0	0	0	0	0	0	0	0	0	0	0	0	0	0	0	0	0	0	0	0	0	0	0	0	0	0	0	0	0	0	0	0	0	0	0	0	0	0	0	0
Verrucomicrobiota	Oligosphaeraceae	horsej-a03	0	0	0	0	1	0	1	0	0	0	2	0	1	1	0	0	1	0	0	2	0	0	0	3	0	0	0	1	0	0	0	0	0	0	0	0	1	0	2	0	0	0	0	0	0	1	0
Verrucomicrobiota	Oligosphaeraceae	Oligosphaeraceae_unclassified	0	0	0	0	0	0	0	0	1	0	0	0	0	0	0	0	0	0	0	0	0	0	0	0	0	0	0	0	0	0	0	0	0	0	0	0	0	0	0	0	0	0	0	0	0	0	0
Verrucomicrobiota	Oligosphaeraceae	Z20	0	0	0	0	0	0	0	0	0	0	0	0	0	4	0	0	0	0	1	1	0	0	0	1	0	0	0	0	0	0	0	0	0	0	0	0	0	1	0	0	0	0	0	0	0	0	0
Verrucomicrobiota	Opitutaceae	IMCC26134	0	0	1	0	0	0	0	0	0	0	0	0	0	0	0	0	0	0	0	0	0	0	0	0	0	0	0	0	0	0	0	0	0	0	0	0	0	0	0	0	0	0	0	0	0	0	0
Verrucomicrobiota	Opitutaceae	Lacunisphaera	0	1	1	0	0	0	0	0	0	0	0	0	0	0	0	0	0	0	0	0	0	0	0	0	0	0	0	0	0	0	0	0	0	0	0	0	0	0	0	0	0	0	0	0	0	0	0
Verrucomicrobiota	Opitutaceae	Opitutaceae_unclassified	0	1	1	0	0	0	0	0	0	0	0	0	0	0	0	0	0	0	0	0	0	0	0	0	0	0	0	0	0	0	0	0	0	0	0	0	0	0	0	0	0	0	0	0	0	0	0
Verrucomicrobiota	Opitutaceae	Opitutus	0	0	6	0	0	0	0	0	0	0	0	0	0	0	0	0	0	0	0	0	0	0	0	0	0	0	0	0	0	0	0	0	0	0	0	0	0	0	0	0	0	0	0	0	0	0	0
Verrucomicrobiota	Pedosphaeraceae	Ellin517	0	2	1	0	0	0	0	0	0	0	0	0	0	0	0	0	0	0	0	0	0	0	0	0	0	0	0	0	0	0	0	0	0	0	0	0	0	0	0	0	0	0	0	0	0	0	0
Verrucomicrobiota	Pedosphaeraceae	Oikopleura	0	0	1	0	0	0	0	0	0	0	0	0	0	0	0	0	0	0	0	0	0	0	0	0	0	0	0	0	0	0	0	0	0	0	0	0	0	0	0	0	0	0	0	0	0	0	0
Verrucomicrobiota	Pedosphaeraceae	Pedosphaeraceae_ge	1	2	4	0	0	0	0	0	0	0	0	0	0	0	0	0	0	0	0	0	0	0	0	0	0	0	0	0	0	0	0	0	0	0	0	0	0	0	0	0	0	0	0	0	0	0	0
Verrucomicrobiota	Pedosphaeraceae	Pedosphaeraceae_unclassified	0	1	1	0	0	0	0	0	0	0	0	0	0	0	0	0	0	0	0	0	0	0	0	0	0	0	0	0	0	0	0	0	0	0	0	0	0	0	0	0	0	0	0	0	0	0	0
Verrucomicrobiota	Rubritaleaceae	Luteolibacter	2	9	87	0	0	0	0	0	0	0	0	0	0	0	0	0	0	0	0	0	0	0	0	0	0	0	0	0	0	0	0	0	0	0	0	0	0	0	0	0	0	0	0	0	0	0	0
Verrucomicrobiota	Terrimicrobiaceae	Terrimicrobium	0	0	1	0	0	0	0	0	0	0	0	0	0	0	0	0	0	0	0	0	0	0	0	0	0	0	0	0	0	0	0	0	0	0	0	0	0	0	0	0	0	0	0	0	0	0	0
Verrucomicrobiota	vadinBE97	vadinBE97_ge	0	0	0	0	0	0	0	0	0	0	0	0	0	0	0	0	0	0	0	2	1	0	0	5	0	0	0	0	1	0	0	0	0	0	0	0	2	2	0	0	0	2	0	0	0	0	0
Verrucomicrobiota	Verrucomicrobiaceae	Prosthecobacter	0	3	11	0	0	0	0	0	0	0	0	0	0	0	0	0	0	0	0	0	0	0	0	0	0	0	0	0	0	0	0	0	0	0	0	0	0	0	0	0	0	0	0	0	0	0	0
Verrucomicrobiota	Verrucomicrobiaceae	Roseimicrobium	0	2	0	0	0	0	0	0	0	0	0	0	0	0	0	0	0	0	0	0	0	0	0	0	0	0	0	0	0	0	0	0	0	0	0	0	0	0	0	0	0	0	0	0	0	0	0
Verrucomicrobiota	Verrucomicrobiaceae	Verrucomicrobium	0	1	5	0	0	0	0	0	0	0	0	0	0	0	0	0	0	0	0	0	0	0	0	0	0	0	0	0	0	0	0	0	0	0	0	0	0	0	0	0	0	0	0	0	0	0	0
Verrucomicrobiota	Verrucomicrobiae_unclassified	Verrucomicrobiae_unclassified	0	0	1	0	0	0	0	0	0	0	0	0	0	0	0	0	0	0	0	0	0	0	0	0	0	0	0	0	0	0	0	0	0	0	0	0	1	0	0	0	0	0	0	0	0	0	0
Verrucomicrobiota	Verrucomicrobiota_unclassified	Verrucomicrobiota_unclassified	0	0	0	0	0	0	0	0	0	0	0	0	0	0	0	0	0	0	0	0	0	0	0	0	0	0	0	0	1	0	0	0	0	0	0	0	0	0	0	0	0	0	0	0	0	0	0
Verrucomicrobiota	Victivallaceae	Victivallaceae_ge	0	0	1	0	0	0	0	0	0	0	0	0	0	0	0	0	0	0	0	1	0	0	0	0	0	0	0	0	1	0	0	0	0	0	0	0	2	0	0	1	0	1	1	0	0	0	0
Verrucomicrobiota	Victivallaceae	Victivallis	0	0	0	0	0	0	0	0	0	0	0	0	0	0	0	0	0	0	0	0	0	0	0	0	0	0	0	0	0	0	0	0	0	0	0	0	0	0	0	0	1	0	0	0	0	0	0
Verrucomicrobiota	WCHB1-41_fa	WCHB1-41_ge	90	4	5	27	18	4	18	6	15	22	39	4	146	231	17	8	44	14	65	259	54	6	4	315	5	42	7	13	77	21	1	2	6	30	23	23	156	281	139	5	21	26	65	12	24	17	41
Verrucomicrobiota	Xiphinematobacteraceae	Candidatus_Xiphinematobacter	0	0	1	0	0	0	0	0	0	0	0	0	0	0	0	0	1	0	0	0	0	0	0	0	0	0	0	0	0	0	0	0	0	0	0	0	0	0	0	0	0	0	0	0	0	0	0
WPS-2	WPS-2_fa	WPS-2_ge	1	0	6	0	0	0	0	0	0	0	0	0	1	0	0	0	0	0	0	0	0	0	0	0	0	0	0	0	0	0	0	0	0	0	0	0	0	1	0	0	0	0	0	0	0	0	0
[truncated: 4 more columns]
